# Supplementary material for: Episomal and integrated hepatitis B transcriptome mapping uncovers heterogeneity with the potential for drug-resistance
Source: Nat Commun. 2025 Sep 26;16:8515. doi: 10.1038/s41467-025-63497-w (PMC12474897; doi:10.1038/s41467-025-63497-w)
Supplement: Supplementary file 4 — Supplementary Data 1 [file 41467_2025_63497_MOESM4_ESM.xlsx]

## Sheet: Sheet1
Supplementary Table 1
Sequencing Read data from PacBio runs
Sequencing barcode	1030	1031	1032	1035	1036	1037	1038	1039	1044	1047	1048	1014	1015	1016
Patient ID (Magri et al. 2022)	590	1615	1663	1629	1608	582	1604	1669	1613	1618	1627	in vitro replicates
Total RNA library size	32948	198312	50760	165757	451912	65228	51775	126507	67462	103122	58036	78114	57548	61346
Mapped HBV reads	598	64921	5096	44077	118684	22457	5240	50667	7138	30886	13947	37200	29102	43531
Unspliced reads (TPM) Mapped to TSS
Canonical (unspliced) reads
Sample ID	1030	1031	1032	1035	1036	1037	1038	1039	1044	1047	1048	1014	1015	1016
preC-L	1	256	0	27	8	1	1	1	0	168	2	119	112	120
preC-S	1	1440	7	485	139	3	8	29	7	29	3	1541	1629	516
pgRNA	24	5338	1	55	35	5470	1	31	30	11	42	683	749	1928
preS1	124	11562	656	5319	10359	1626	714	8085	1191	4548	3468	2863	2557	4949
preS2	334	30314	3558	30989	85047	12829	3804	36618	4544	21282	7922	11833	8354	11592
S	52	11620	635	4763	15460	1699	504	4576	1025	3338	1097	2978	2121	3862
X	10	343	77	844	3561	229	47	217	151	524	203	85	47	67
Orphan	210	31926	1605	18447	49762	5499	2148	14770	4028	9982	8178	12552	10030	13634
Total HBV Reads	808	96847	6701	62524	168446	27956	7388	65437	11166	40868	22125	77840.8	71836.6	125365
Spliced reads (TPM - where TSS < 325, sorted by overall abundance)
Sample ID	1030	1031	1032	1035	1036	1037	1038	1039	1044	1047	1048	1014	1015	1016
SP14	20	1716	64	888	2875	228	82	942	58	636	601	2744.29	1753.08	4113.83
pSP12	31	538	97	682	1182	361	79	98	129	342	602	13846.8	12221	25183.1
SP1	1	1557	1	16	13	9	0	66	2	8	4	13834.2	14665.2	27861.1
SP6	0	149	0	0	3	1	0	0	0	0	0	9836.85	11293.9	20940.2
SP9	0	32	0	9	2	0	0	3	0	0	0	3696.65	5006.41	8453.52
SP7	0	29	0	0	0	0	0	0	0	0	0	501.241	421.415	661.44
SP13	0	26	0	0	0	1	0	1	0	0	0	588.958	758.546	1355.14
125795_ccs	0	0	0	0	0	0	0	0	0	0	3	0	0	0
2008_ccs	0	0	0	0	0	0	0	0	1	0	0	0	0	0
SP18	0	1	0	0	0	0	0	0	0	0	0	137.841	117.996	129.061
Chimeric RNA mapping
Sample ID	1030	1031	1032	1035	1036	1037	1038	1039	1044	1047	1048
Total number of values	1650	154140	14291	105964	280723	55035	13325	648992	19846	71321	39469
Total number of zero tails	534	15771	4700	10926	5207	13016	2588	535161	5916	8374	5437
