# Supplementary material for: Episomal and integrated hepatitis B transcriptome mapping uncovers heterogeneity with the potential for drug-resistance
Source: Nat Commun. 2025 Sep 26;16:8515. doi: 10.1038/s41467-025-63497-w (PMC12474897; doi:10.1038/s41467-025-63497-w)
Supplement: Supplementary file 5 — Supplementary Data 2 [file 41467_2025_63497_MOESM5_ESM.xlsx]

## Sheet: Sheet1
1030		1031		1032		1035		1036		1037		1038		1039		1044		1047		1048		1014
Locus	Frequency	Locus	Frequency	Locus	Frequency	Locus	Frequency	Locus	Frequency	Locus	Frequency	Locus	Frequency	Locus	Frequency	Locus	Frequency	Locus	Frequency	Locus	Frequency	Locus	Frequency
NC_000003.12	276	NC_000012.12	2891	NC_000009.12	2929	NC_000011.10	25953	NC_000020.11	160635	NC_000023.11	10434	NC_000021.9	2833	NC_000021.9	60565	NC_000004.12	3627	NC_000005.10	19106	NC_000011.10	6802	NC_000001.11	16
NC_000002.12	270	NC_000001.11	2827	NC_000015.10	2692	NC_000009.12	18937	NC_000009.12	274	NC_000003.12	6782	NC_000006.12	2224	NW_021160023.1	60434	NC_000003.12	2828	NC_000002.12	12306	NC_000002.12	4768	NC_000006.12	14
NC_000004.12	249	NC_000004.12	2789	NC_000018.10	2636	NC_000004.12	9541	NC_000001.11	258	NC_000004.12	5596	NC_000023.11	2188	NT_167214.1	60002	NC_000010.11	2808	NC_000001.11	10633	NC_000001.11	4043	NC_000003.12	14
NC_000014.9	232	NC_000002.12	2654	NC_000020.11	2543	NC_000002.12	8331	NC_000021.9	248	NC_000012.12	5267	NC_000010.11	2141	NT_187388.1	59684	NC_000001.11	2762	NC_000023.11	10441	NC_000017.11	3754	NC_000011.10	13
NC_000001.11	231	NC_000023.11	2639	NC_000001.11	2507	NC_000003.12	7447	NW_021160023.1	187	NC_000013.11	5112	NC_000002.12	2106	NC_000009.12	58965	NC_000002.12	2429	NC_000007.14	10385	NC_000004.12	2682	NC_000010.11	13
NC_000023.11	229	NC_000006.12	2631	NC_000002.12	2492	NC_000007.14	7188	NT_167214.1	178	NC_000002.12	4885	NC_000022.11	1934	NC_000001.11	58594	NC_000012.12	2352	NC_000003.12	10283	NC_000012.12	2466	NC_000002.12	13
NC_000005.10	226	NC_000007.14	2623	NC_000012.12	2476	NC_000001.11	7100	NC_000011.10	148	NC_000006.12	4860	NC_000004.12	1884	NC_000002.12	1691	NC_000007.14	2257	NC_000009.12	10266	NC_000010.11	2463	NC_000007.14	13
NC_000008.11	225	NC_000005.10	2576	NC_000010.11	2354	NC_000008.11	7027	NC_000005.10	148	NC_000011.10	4757	NC_000003.12	1807	NC_000005.10	1474	NC_000022.11	2228	NC_000020.11	10151	NC_000018.10	2413	NC_000005.10	12
NC_000010.11	220	NC_000018.10	2290	NC_000003.12	2342	NC_000022.11	6713	NT_187388.1	141	NC_000007.14	4694	NC_000012.12	1802	NC_000014.9	865	NC_000021.9	2221	NC_000010.11	10146	NC_000006.12	1704	NC_000012.12	12
NC_000018.10	219	NC_000008.11	1933	NC_000006.12	2320	NC_000016.10	6616	NC_000002.12	135	NC_000018.10	4625	NC_000011.10	1769	NC_000020.11	810	NC_000014.9	2156	NC_000017.11	10104	NC_000019.10	1697	NC_000004.12	11
NC_000020.11	215	NC_000003.12	1868	NC_000016.10	2307	NC_000006.12	6559	NC_000023.11	128	NC_000001.11	4527	NC_000008.11	1745	NC_000011.10	767	NC_000023.11	2140	NC_000014.9	10099	NC_000020.11	1691	NC_000009.12	10
NC_000006.12	214	NC_000009.12	1837	NC_000008.11	2302	NC_000020.11	6401	NC_000004.12	128	NC_000008.11	4454	NC_000005.10	1740	NC_000022.11	746	NC_000008.11	2135	NC_000006.12	7598	NC_000008.11	1689	NC_000023.11	9
NC_000013.11	214	NC_000011.10	1837	NC_000021.9	2285	NC_000023.11	6397	NC_000003.12	122	NC_000022.11	4442	NC_000009.12	1715	NC_000013.11	743	NC_000006.12	2100	NC_000011.10	6068	NC_000015.10	1659	NC_000014.9	9
NC_000019.10	214	NC_000010.11	1815	NC_000011.10	2278	NC_000014.9	6140	NC_000006.12	116	NC_000010.11	4290	NC_000014.9	1709	NC_000024.10	741	NC_000015.10	2084	NC_000012.12	5658	NC_000023.11	985	NC_000017.11	9
NC_000007.14	213	NC_000016.10	1809	NC_000007.14	2277	NC_000010.11	4965	NC_000007.14	113	NC_000016.10	4271	NC_000015.10	1704	NC_000010.11	736	NC_000024.10	2068	NC_000008.11	5462	NC_000003.12	880	NC_000016.10	9
NC_000009.12	213	NC_000017.11	1800	NC_000023.11	2270	NC_000017.11	4129	NC_000012.12	101	NC_000020.11	4251	NC_000001.11	1692	NC_000016.10	730	NC_000005.10	2028	NC_000016.10	5341	NC_000007.14	871	NC_000021.9	8
NC_000012.12	210	NC_000021.9	1799	NC_000005.10	2250	NC_000015.10	4060	NC_000008.11	97	NC_000005.10	4204	NC_000007.14	1688	NC_000004.12	689	NC_000011.10	2026	NC_000004.12	5319	NC_000009.12	871	NC_000008.11	8
NC_000024.10	187	NC_000014.9	1788	NC_000022.11	2212	NT_167250.2	3753	NC_000014.9	93	NC_000017.11	4190	NC_000017.11	1687	NC_000012.12	688	NC_000017.11	1983	NC_000015.10	5214	NC_000005.10	862	NC_000015.10	7
NC_000021.9	183	NC_000013.11	1783	NC_000013.11	2180	NC_000012.12	3692	NC_000010.11	89	NC_000009.12	4188	NC_000018.10	1680	NC_000007.14	685	NC_000013.11	1982	NC_000018.10	5149	NC_000016.10	855	NC_000018.10	7
NC_000016.10	182	NC_000015.10	1748	NC_000004.12	2152	NC_000018.10	3650	NC_000022.11	88	NC_000015.10	4150	NC_000019.10	1666	NC_000006.12	681	NC_000009.12	1981	NC_000013.11	5141	NC_000021.9	847	NC_000013.11	7
NC_000011.10	181	NC_000019.10	1716	NC_000017.11	2147	NC_000005.10	3546	NC_000016.10	86	NC_000014.9	4133	NC_000013.11	1655	NC_000003.12	665	NC_000018.10	1968	NT_113891.3	4928	NC_000014.9	839	NC_000020.11	6
NC_000022.11	163	NC_000022.11	1693	NC_000014.9	2099	NC_000021.9	3543	NC_000018.10	82	NC_000021.9	4098	NC_000020.11	1648	NC_000008.11	663	NC_000016.10	1868	NT_167245.2	4899	NC_000013.11	835	NC_000024.10	5
NC_000017.11	161	NT_113891.3	1660	NC_000024.10	2037	NW_021160017.1	3367	NC_000015.10	82	NC_000019.10	3966	NC_000016.10	1637	NC_000017.11	662	NC_000019.10	1845	NT_167246.2	4885	NC_000022.11	832	NC_000019.10	5
NC_000015.10	159	NT_167249.2	1659	NW_011332701.1	1795	NW_018654717.1	3335	NC_000013.11	76	NC_000024.10	3713	NC_000024.10	1596	NC_000019.10	657	NC_000020.11	1844	NT_167249.2	4884	NC_000024.10	828	NC_000022.11	4
NT_167249.2	157	NT_167246.2	1658	NT_187660.1	1795	NC_000013.11	3267	NC_000017.11	73	NW_018654717.1	3570	NW_018654717.1	1551	NC_000023.11	655	NW_011332701.1	1507	NC_000022.11	4705	NW_018654717.1	825	NW_011332701.1	3
NT_113891.3	157	NW_017852928.1	1527	NC_000019.10	1747	NC_000019.10	3110	NC_000019.10	62	NW_021160017.1	3562	NT_113891.3	1543	NC_000015.10	650	NT_187660.1	1505	NC_000021.9	4687	NT_113891.3	823	NT_187660.1	3
NT_167248.2	157	NW_009646198.1	1434	NT_187383.1	1566	NT_187383.1	3009	NC_000024.10	54	NW_017852933.1	3559	NT_167245.2	1542	NC_000018.10	646	NW_018654717.1	1495	NW_021160017.1	4528	NT_167245.2	822	NW_018654717.1	3
NT_167246.2	156	NW_019805503.1	1429	NT_187607.1	1505	NC_000024.10	2894	NT_167249.2	54	NT_167245.2	3533	NW_011332701.1	1541	NW_018654717.1	639	NT_167249.2	1484	NW_009646202.1	3695	NT_167248.2	822	NT_187537.1	3
NT_167245.2	156	NC_000024.10	1417	NT_167246.2	1442	NT_113891.3	2843	NT_113891.3	54	NT_167246.2	3530	NT_187660.1	1541	NW_021160017.1	637	NT_113891.3	1471	NW_021160006.1	2856	NT_167246.2	821	NT_187605.1	2
NT_167244.2	155	NT_187629.1	1357	NT_113891.3	1441	NT_167248.2	2834	NT_167246.2	54	NT_113891.3	3522	NT_167246.2	1539	NW_011332701.1	632	NT_167248.2	1468	NC_000019.10	2830	NW_021160017.1	820	NW_017363818.1	2
NW_003315917.2	150	NC_000020.11	1352	NT_167248.2	1422	NT_167245.2	2827	NT_167245.2	46	NT_167248.2	3520	NT_167248.2	1538	NT_187660.1	632	NT_167245.2	1464	NC_000024.10	2607	NT_167249.2	820	NW_018654720.1	2
NW_017852930.1	130	NT_187595.1	1324	NT_167249.2	1416	NT_167247.2	2824	NW_021160017.1	43	NT_167247.2	3507	NT_167247.2	1536	NW_009646197.1	623	NT_167246.2	1442	NW_018654717.1	2589	NT_187607.1	820	NW_013171810.1	2
NT_167247.2	120	NW_003315935.1	1319	NT_167245.2	1416	NT_187607.1	2823	NW_011332701.1	41	NT_187607.1	3500	NT_167249.2	1534	NW_019805500.1	620	NW_021160017.1	1428	NT_167248.2	2562	NT_167247.2	817	NW_021160017.1	2
NW_017363813.1	119	NT_187554.1	1183	NW_003315917.2	1336	NT_167249.2	2822	NT_187660.1	41	NT_167249.2	3425	NW_021160017.1	1520	NT_187614.1	619	NT_167247.2	1409	NW_011332701.1	2561	NW_011332701.1	813	NW_003571060.1	2
NW_018654717.1	117	NW_021160017.1	1061	NW_018654717.1	1334	NT_167246.2	2821	NT_187607.1	40	NT_187614.1	3401	NT_187607.1	1515	NT_167246.2	619	NT_187614.1	1404	NT_187614.1	2560	NT_187660.1	813	NT_187693.1	2
NW_021160017.1	115	NT_167247.2	1038	NT_167247.2	1329	NW_017852933.1	2814	NW_018654717.1	39	NW_003315917.2	3387	NT_167244.2	1483	NT_167245.2	619	NW_017852933.1	1398	NT_187660.1	2560	NT_167244.2	810	NW_003571061.2	2
NW_011332701.1	113	NT_167248.2	1037	NT_187614.1	1312	NT_187693.1	2811	NT_187614.1	38	NT_187651.1	3291	NT_187601.1	1479	NT_113891.3	619	NT_167244.2	1363	NT_167247.2	2557	NW_018654722.1	802	NW_003571059.2	2
NT_187660.1	113	NT_167245.2	1034	NW_017852933.1	1304	NW_003571060.1	2800	NT_167248.2	38	NT_187601.1	3264	NT_187383.1	1447	NT_187607.1	619	NW_003315917.2	1338	NT_187607.1	2555	NT_187383.1	802	NW_003571058.2	2
NT_187607.1	110	NT_187600.1	997	NW_021160017.1	1297	NT_167244.2	2786	NW_017852933.1	37	NW_015495299.1	3262	NT_187614.1	1445	NT_167247.2	618	NT_187607.1	1295	NT_167251.2	2527	NT_187519.1	798	NW_003571057.2	2
NT_187519.1	108	NW_018654717.1	995	NW_018654715.1	1269	NW_011332701.1	2784	NT_167247.2	37	NT_187663.1	3247	NW_012132920.1	1430	NT_167249.2	618	NW_015495299.1	1269	NT_187663.1	2526	NT_187693.1	792	NW_003571056.2	2
NT_187693.1	106	NW_011332701.1	990	NT_187601.1	1245	NT_187660.1	2784	NW_003315917.2	36	NT_167251.2	3242	NW_017852933.1	1423	NT_167248.2	618	NT_187663.1	1254	NT_167244.2	2519	NW_017852933.1	791	NW_003571055.2	2
NW_011332691.1	105	NT_187614.1	990	NT_167251.2	1209	NW_003315917.2	2776	NT_187651.1	35	NW_021160022.1	3228	NW_019805500.1	1412	NW_017852933.1	618	NT_187601.1	1233	NW_003315917.2	2510	NW_003571055.2	788	NW_003571054.1	2
NT_187601.1	105	NT_187660.1	988	NT_187663.1	1201	NW_003571054.1	2774	NT_167244.2	34	NW_018654722.1	3202	NT_187693.1	1407	NT_187663.1	614	NW_018654722.1	1230	NT_187651.1	2469	NW_003571060.1	785	NW_016107304.1	2
NW_003571054.1	104	NT_187601.1	974	NT_187562.1	1189	NT_187601.1	2749	NT_187601.1	34	NT_187603.1	3107	NT_187519.1	1406	NW_003315917.2	613	NT_167251.2	1224	NW_011332696.1	2461	NT_187576.1	784	NW_016107312.1	2
NW_003571060.1	104	NW_017852933.1	963	NT_187651.1	1188	NT_187651.1	2744	NW_003315962.1	33	NT_187576.1	3077	NW_003571060.1	1405	NT_167251.2	613	NT_187693.1	1221	NT_187603.1	2400	NW_019805500.1	784	NT_187683.1	2
NT_187651.1	103	NT_187576.1	956	NW_015495299.1	1151	NT_167251.2	2719	NT_167251.2	33	NW_011332696.1	3066	NT_187576.1	1400	NT_167244.2	612	NT_187519.1	1216	NW_016107298.1	2363	NW_017852930.1	783	NT_187677.1	2
NW_018654722.1	101	NT_167244.2	936	NT_187577.1	1097	NW_016107298.1	2678	NW_017852928.1	33	NW_011332691.1	3036	NW_018654722.1	1397	NT_187693.1	612	NW_003571060.1	1211	NW_017852933.1	2310	NW_012132920.1	783	NT_187676.1	2
NT_187383.1	100	NW_003571060.1	917	NT_187556.1	1080	NW_011332688.1	2656	NT_187663.1	32	NW_016107298.1	2996	NW_009646200.1	1384	NW_017363817.1	611	NT_187651.1	1193	NT_187601.1	2267	NW_003571059.2	781	NT_187675.1	2
NW_012132920.1	100	NW_018654715.1	916	NT_167244.2	1073	NW_011332690.1	2651	NW_018654722.1	31	NT_187600.1	2965	NT_187556.1	1370	NW_011332696.1	611	NW_003571054.1	1187	NW_015495299.1	2232	NW_003571058.2	781	NT_187674.1	2
NW_018654718.1	97	NT_187693.1	916	NW_017852928.1	1055	NW_018654715.1	2629	NW_015495299.1	31	NW_019805496.1	2917	NW_003571054.1	1366	NW_021160022.1	611	NW_003571055.2	1169	NW_021160027.1	2212	NW_003571056.2	781	NT_187671.1	2
NT_187546.1	97	NW_012132920.1	916	NT_187693.1	1038	NW_011332691.1	2603	NW_003571060.1	31	NW_011332688.1	2884	NW_009646206.1	1364	NT_187651.1	610	NW_003571058.2	1145	NT_187383.1	2203	NT_187556.1	781	NT_187374.1	2
NW_009646197.1	96	NT_187556.1	908	NW_003571060.1	1036	NW_009646197.1	2597	NT_187693.1	31	NW_009646195.1	2879	NW_017852930.1	1350	NW_003571054.1	610	NT_187383.1	1145	NT_187519.1	2201	NW_003315917.2	781	NW_009646201.1	2
NT_187652.1	96	NT_187607.1	904	NW_003571054.1	1034	NW_012132920.1	2556	NT_187383.1	31	NW_014040927.1	2845	NW_018654715.1	1343	NT_187601.1	609	NW_003571056.2	1144	NT_187562.1	2180	NW_018654718.1	781	NW_019805498.1	2
NW_021160008.1	94	NT_187562.1	901	NT_187519.1	1021	NW_021160022.1	2551	NT_187519.1	31	NT_187613.1	2837	NT_167251.2	1337	NW_015495299.1	609	NW_003571059.2	1143	NW_014040926.1	2173	NT_187562.1	781	NT_187577.1	2
NW_017852933.1	94	NW_011332688.1	893	NT_187658.1	1017	NW_003571055.2	2520	NW_018654715.1	30	NT_187516.1	2824	NW_021160027.1	1336	NW_003571061.2	609	NW_014040929.1	1143	NT_187693.1	2171	NT_187651.1	780	NT_187570.1	2
NT_187377.1	93	NW_018654714.1	892	NT_187564.1	1017	NW_021160024.1	2509	NW_003571059.2	30	NT_187556.1	2824	NW_018654718.1	1326	NW_003571055.2	608	NT_187633.1	1136	NW_018654715.1	2164	NW_021160027.1	780	NT_167213.1	1
NW_003315962.1	93	NT_187383.1	876	NT_187576.1	957	NT_187614.1	2498	NW_003571058.2	30	NW_021160016.1	2790	NW_017363817.1	1325	NW_011332688.1	607	NW_018654718.1	1127	NW_003571055.2	2156	NW_003571054.1	778	NW_009646199.1	1
NW_017852928.1	91	NW_017363813.1	873	NW_016107297.1	940	NW_003571056.2	2493	NW_003571056.2	30	NW_011332699.1	2788	NW_011332696.1	1320	NW_014040929.1	603	NW_003571061.2	1121	NW_003571061.2	2153	NW_015495299.1	777	NT_187607.1	1
NT_187561.1	91	NW_003315956.1	872	NW_003571058.2	938	NW_003571058.2	2492	NW_003571055.2	30	NW_021160019.1	2745	NW_003571058.2	1319	NW_003315905.1	602	NW_016107298.1	1100	NW_011332688.1	2134	NW_003571061.2	773	NW_017852933.1	1
NW_009646206.1	91	NT_187578.1	868	NW_012132920.1	930	NW_003571059.2	2490	NW_003571054.1	30	NT_187564.1	2730	NW_003571056.2	1318	NT_187564.1	601	NW_003571057.2	1095	NW_019805500.1	2130	NW_012132916.1	768	NT_187561.1	1
NT_187663.1	90	NT_187569.1	858	NW_003571056.2	930	NW_003571061.2	2485	NT_187603.1	30	NT_187538.1	2690	NT_187663.1	1311	NT_187613.1	601	NW_021160027.1	1090	NW_011332691.1	2130	NW_003571057.2	757	NW_017363814.1	1
NT_187614.1	90	NW_003315917.2	857	NW_003571059.2	928	NT_187663.1	2470	NW_021160027.1	30	NW_013171814.1	2674	NW_009646197.1	1305	NW_009646202.1	600	NW_011332696.1	1089	NW_003571060.1	2111	NT_187680.1	754	NW_003315939.2	1
NT_187516.1	89	NW_013171810.1	854	NW_003571055.2	927	NW_009646206.1	2460	NW_011332699.1	29	NW_003315944.2	2644	NT_187600.1	1303	NW_003315963.1	599	NW_014040926.1	1066	NW_003571054.1	2106	NW_003315956.1	747	NT_187602.1	1
NW_011332687.1	89	NW_018654724.1	852	NW_003571061.2	925	NW_003571057.2	2459	NT_187576.1	29	NW_018654708.1	2628	NW_011332687.1	1280	NT_187519.1	597	NW_012132916.1	1065	NT_187667.1	2099	NT_187377.1	729	NT_187382.1	1
NW_013171814.1	89	NW_021160027.1	850	NW_009646206.1	918	NT_187576.1	2458	NW_014040927.1	29	NW_017363815.1	2625	NW_017363813.1	1276	NT_187667.1	593	NW_014040927.1	1041	NT_187571.1	2099	NT_187516.1	729	NT_167246.2	1
NT_187598.1	88	NW_015495299.1	841	NW_016107298.1	917	NW_018654722.1	2443	NW_011332696.1	29	NT_187605.1	2618	NT_187603.1	1266	NT_187634.1	593	NW_009646197.1	1037	NT_187564.1	2098	NT_187601.1	724	NT_187563.1	1
NT_187556.1	88	NW_003315957.1	838	NW_011332696.1	917	NW_015495299.1	2437	NW_003571061.2	28	NW_017363819.1	2612	NW_017852928.1	1261	NW_013171802.1	591	NT_187600.1	1035	NT_187634.1	2074	NW_011332687.1	721	NW_003315969.2	1
NT_167251.2	88	NW_016107298.1	837	NW_003571057.2	910	NW_014040929.1	2434	NW_003571057.2	28	NW_021160005.1	2487	NW_014040927.1	1253	NW_014040927.1	590	NW_021160022.1	1034	NW_021160022.1	2070	NW_014040928.1	719	NW_003315959.1	1
NW_021160027.1	88	NW_019805502.1	836	NW_014040927.1	907	NW_011332696.1	2427	NW_009646202.1	28	NW_021159996.1	2376	NW_003571061.2	1244	NW_003315970.2	589	NW_012132920.1	1032	NW_003571058.2	2068	NW_003315969.2	714	NW_021159994.1	1
NW_009646198.1	87	NW_003315968.2	834	NW_013171814.1	906	NT_187603.1	2414	NW_003315964.2	27	NT_187515.1	2317	NT_187605.1	1242	NW_021160016.1	586	NW_017363817.1	1031	NW_003571056.2	2068	NW_011332696.1	712	NW_016107297.1	1
NW_003571058.2	86	NW_011332687.1	834	NT_187603.1	904	NW_019805500.1	2349	NT_187600.1	27	NW_021160008.1	2257	NT_187561.1	1241	NT_187586.1	585	NT_187576.1	1028	NW_003571059.2	2066	NT_187600.1	698	NT_167249.2	1
NW_003315935.1	85	NW_019805497.1	832	NT_187600.1	902	NW_012132916.1	2342	NW_012132920.1	27	NW_011332701.1	2193	NW_019805502.1	1229	NW_009646195.1	584	NT_187613.1	1027	NW_003571057.2	2062	NW_017363817.1	697	NT_167247.2	1
NT_187577.1	85	NW_021159989.1	829	NT_187585.1	894	NW_018654713.1	2336	NW_016107298.1	27	NT_187660.1	2193	NT_187634.1	1223	NW_011332690.1	584	NT_167250.2	1025	NW_018654721.1	2056	NW_014040927.1	694	NT_167245.2	1
NT_187562.1	84	NW_019805500.1	828	NW_017363814.1	893	NW_013171814.1	2320	NW_009646197.1	26	NT_187527.1	2176	NT_187667.1	1222	NW_003871091.1	581	NW_021160019.1	1022	NW_018654722.1	2040	NW_011332699.1	693	NT_113891.3	1
NW_003571059.2	83	NT_187519.1	826	NW_012132916.1	890	NT_187602.1	2305	NT_187605.1	26	NT_167218.1	2142	NT_187658.1	1218	NW_021160020.1	580	NT_187516.1	1007	NW_014040929.1	2036	NW_009646197.1	692	NT_187514.1	1
NW_003571056.2	83	NT_187542.1	822	NT_187542.1	882	NW_021160001.1	2301	NW_014040929.1	26	NT_187627.1	2140	NT_187587.1	1207	NW_021159989.1	580	NW_017852930.1	1003	NW_009646201.1	2034	NT_187605.1	691	NT_187555.1	1
NW_003571055.2	83	NT_187545.1	820	NW_009646195.1	881	NT_187382.1	2301	NW_019805500.1	26	NT_187590.1	2123	NW_016107298.1	1201	NW_009646196.1	579	NW_019805496.1	992	NT_187613.1	2029	NW_003315935.1	690	NW_003315908.1	1
NW_011332696.1	83	NT_187585.1	820	NW_009646197.1	879	NW_018654718.1	2299	NW_016107304.1	26	NT_187547.1	2087	NW_003315956.1	1193	NW_003315955.1	577	NW_018654715.1	971	NW_018654710.1	2027	NW_016107297.1	678	NW_015495299.1	1
NW_012132916.1	82	NW_016107297.1	815	NT_187516.1	879	NW_019805496.1	2280	NT_187562.1	26	NT_187386.1	2025	NT_187654.1	1191	NT_187681.1	575	NT_187556.1	959	NW_014040927.1	2018	NW_013171807.1	675	NW_012132920.1	1
NW_018654713.1	82	NT_187514.1	815	NT_187667.1	862	NT_187667.1	2278	NT_187556.1	26	NT_167244.2	2016	NT_187680.1	1186	NT_187610.1	573	NW_017363819.1	958	NW_013171809.1	2015	NW_003315962.1	672	NT_187519.1	1
NT_187600.1	81	NT_187577.1	813	NT_187634.1	862	NT_187634.1	2277	NW_011332687.1	26	NT_187693.1	1977	NT_187516.1	1182	NT_187545.1	572	NW_011332688.1	957	NW_017852930.1	2013	NT_187602.1	669	NT_187525.1	1
NW_013171802.1	81	NW_003315921.1	807	NW_019805500.1	859	NW_014040927.1	2275	NW_017852930.1	25	NW_003571060.1	1975	NW_021160000.1	1168	NT_187609.1	564	NW_018654706.1	951	NT_187556.1	2006	NT_187650.1	666	NW_018654707.1	1
NW_003571061.2	81	NT_187598.1	806	NW_018654718.1	852	NW_014040926.1	2272	NW_018654718.1	25	NW_003571054.1	1960	NT_167250.2	1163	NT_187577.1	558	NW_003315963.1	949	NW_012132920.1	2000	NT_187382.1	665	NW_018654726.1	1
NW_018654715.1	80	NT_167250.2	806	NW_003315954.1	846	NT_187613.1	2263	NW_009646206.1	25	NW_012132918.1	1939	NW_003571050.1	1161	NT_113888.1	556	NW_011332691.1	946	NW_009646197.1	1992	NW_013171802.1	663	NW_011332695.1	1
NW_018654714.1	80	NW_018654707.1	801	NW_021160022.1	841	NW_018654721.1	2248	NW_011332688.1	25	NW_012132920.1	1931	NW_013171807.1	1153	NT_187656.1	547	NT_187598.1	944	NW_018654706.1	1988	NW_017852932.1	654	NT_167248.2	1
NW_017363817.1	80	NW_003571054.1	798	NW_014040929.1	839	NW_009646195.1	2239	NT_187675.1	25	NT_187624.1	1897	NT_187598.1	1152	NW_003571060.1	545	NT_187603.1	941	NT_187633.1	1987	NT_187541.1	651	NT_167244.2	1
NT_187576.1	79	NT_187580.1	793	NW_019805496.1	839	NW_018654708.1	2235	NT_187564.1	25	NW_003571055.2	1869	NT_187567.1	1145	NW_014040926.1	543	NW_009646202.1	930	NT_187569.1	1986	NW_012132915.1	649	NT_187576.1	1
NW_003315956.1	79	NT_187651.1	790	NT_187632.1	837	NT_187606.1	2218	NW_003315935.1	25	NW_003315964.2	1866	NT_187659.1	1141	NT_187383.1	542	NW_018654713.1	930	NW_021160019.1	1976	NW_003315952.3	647	NT_187614.1	1
NW_003571057.2	78	NW_017363814.1	786	NW_014040926.1	817	NT_187611.1	2216	NW_021160019.1	25	NT_187383.1	1857	NW_016107304.1	1139	NW_003571058.2	540	NW_009646201.1	930	NT_167250.2	1965	NT_187598.1	644	NW_003315966.2	1
NT_187533.1	76	NW_012132916.1	786	NT_187613.1	813	NT_187538.1	2215	NW_009646198.1	25	NW_003571061.2	1856	NW_012132916.1	1139	NW_003571056.2	540	NT_187604.1	929	NW_018654713.1	1958	NW_012132914.1	643	NW_017852928.1	1
NT_187587.1	76	NW_018654720.1	786	NW_003571050.1	811	NW_009646201.1	2212	NW_021160016.1	24	NW_009646197.1	1836	NT_187577.1	1132	NW_016107298.1	540	NW_016107299.1	910	NW_017363813.1	1955	NW_015495298.1	639	NW_013171809.1	1
NW_015495299.1	76	NT_187679.1	783	NT_187611.1	810	NT_187661.1	2208	NT_187633.1	24	NT_187519.1	1804	NW_003871091.1	1128	NT_187516.1	540	NW_021160016.1	909	NT_187586.1	1949	NT_187577.1	637	NW_011332694.1	1
NT_187680.1	75	NW_003571055.2	777	NW_017363819.1	804	NT_187571.1	2203	NW_021160022.1	24	NW_003571059.2	1800	NT_187679.1	1126	NW_003571059.2	539	NW_011332687.1	908	NW_003315962.1	1949	NT_187517.1	635	NT_187551.1	1
NT_187603.1	75	NT_187603.1	774	NW_018654706.1	800	NT_187520.1	2197	NT_187629.1	24	NW_003571058.2	1800	NT_187683.1	1119	NW_003571057.2	538	NW_003315962.1	906	NT_187516.1	1946	NT_187603.1	634	NW_013171802.1	1
NT_167250.2	74	NW_013171809.1	773	NW_011332688.1	799	NW_021160020.1	2197	NT_187613.1	24	NW_003571056.2	1799	NT_187676.1	1109	NT_187562.1	538	NW_011332699.1	902	NW_009646195.1	1945	NT_187587.1	623	NW_012132915.1	1
NW_016107298.1	72	NW_021159995.1	767	NT_187538.1	793	NT_187605.1	2192	NT_167250.2	24	NW_003571057.2	1789	NT_187674.1	1109	NW_018654718.1	537	NT_187573.1	901	NT_187611.1	1937	NT_187662.1	622	NW_003315907.2	1
NT_187667.1	72	NW_003315954.1	765	NT_187633.1	789	NT_187630.1	2165	NW_016107297.1	24	NW_019805490.1	1766	NW_016107312.1	1107	NW_018654715.1	534	NW_009646196.1	898	NT_187608.1	1923	NW_003315907.2	620	NT_187520.1	1
NW_021160022.1	72	NT_187564.1	759	NW_018654722.1	785	NW_003315944.2	2159	NW_017363817.1	24	NW_018654718.1	1754	NT_187671.1	1107	NW_019805496.1	533	NW_011332690.1	895	NT_187538.1	1921	NW_019805502.1	614	NT_187535.1	1
NW_019805496.1	72	NT_187620.1	757	NW_003315905.1	783	NW_021159996.1	2151	NT_187598.1	23	NT_187389.1	1737	NT_187604.1	1104	NW_012132920.1	533	NW_019805500.1	892	NW_009646206.1	1921	NW_017363813.1	610	NT_187544.1	1
NT_187612.1	71	NT_187552.1	753	NW_018654721.1	777	NW_021160006.1	2148	NW_018654708.1	23	NW_019805500.1	1730	NW_013171813.1	1095	NT_187608.1	531	NW_009646206.1	888	NW_003315905.1	1918	NW_019805492.1	610	NT_187628.1	1
NW_011332695.1	71	NW_012132919.1	753	NT_167250.2	773	NW_017852929.1	2144	NW_014040926.1	23	NW_021160027.1	1720	NW_011332695.1	1092	NT_187598.1	530	NT_187605.1	887	NW_017363817.1	1906	NW_009646198.1	610	NW_003571033.2	1
NT_187634.1	71	NT_187623.1	753	NW_021160005.1	771	NT_187537.1	2125	NT_187516.1	23	NW_009646201.1	1698	NT_187578.1	1091	NT_187600.1	528	NW_003315946.1	885	NT_187630.1	1895	NT_187658.1	609	NW_003315914.1	1
NT_187658.1	70	NW_009646206.1	751	NW_011332691.1	766	NW_003315946.1	2121	NT_187658.1	23	NT_187658.1	1694	NW_016107297.1	1091	NW_018654721.1	527	NW_009646195.1	880	NW_012132916.1	1879	NT_187654.1	608	NW_021160027.1	1
NW_019805502.1	70	NW_013171802.1	750	NT_187606.1	764	NT_187562.1	2116	NW_013171814.1	23	NT_187554.1	1682	NW_003571059.2	1090	NW_018654722.1	526	NW_003315970.2	879	NW_021160020.1	1877	NW_003315965.1	607	NW_017363820.1	1
NT_187559.1	70	NW_012132921.1	745	NT_187610.1	763	NW_021160019.1	2109	NW_011332691.1	23	NW_014040926.1	1666	NT_187677.1	1088	NW_021160005.1	526	NT_187608.1	872	NW_019805496.1	1876	NW_013171814.1	603	NW_015148967.1	1
NW_018654721.1	70	NW_021160014.1	743	NW_021160027.1	763	NW_003315970.2	2098	NW_019805496.1	23	NT_187633.1	1654	NT_187583.1	1085	NW_017363819.1	526	NT_187513.1	870	NW_003315970.2	1875	NT_187534.1	603	NW_012132918.1	1
NW_014040929.1	70	NW_013171814.1	741	NW_018654719.1	756	NW_017852928.1	2086	NT_187554.1	23	NW_013171803.1	1651	NT_187377.1	1084	NW_011332691.1	525	NT_187562.1	862	NW_016107299.1	1863	NW_021160000.1	600	NT_187679.1	1
NW_003315913.1	69	NW_003315914.1	735	NW_021160020.1	752	NW_017852930.1	2080	NT_187667.1	22	NW_014040929.1	1609	NW_012132914.1	1083	NT_187611.1	525	NW_021160006.1	854	NW_017852929.1	1855	NT_113889.1	596	NT_187578.1	1
NT_187583.1	69	NW_019805496.1	734	NW_003315963.1	751	NT_187659.1	2049	NT_187634.1	22	NW_017363817.1	1605	NW_015495298.1	1083	NT_187664.1	524	NT_187377.1	848	NT_187520.1	1851	NW_003315954.1	595	NT_187583.1	1
NT_187536.1	69	NT_187615.1	733	NT_187608.1	750	NT_187633.1	2046	NW_018654714.1	22	NW_018654715.1	1589	NW_011332691.1	1079	NW_009646206.1	523	NW_009646203.1	840	NT_187598.1	1847	NW_015148967.1	593	NW_003315930.1	1
NW_014040927.1	69	NW_012132915.1	732	NW_021160006.1	748	NW_018654706.1	1989	NW_012132916.1	22	NT_187458.1	1575	NW_019805497.1	1077	NT_187556.1	523	NW_017852928.1	838	NT_187587.1	1842	NT_187659.1	592	NW_003315954.1	1
NW_017852931.1	68	NW_017363818.1	732	NW_016107304.1	745	NW_009646202.1	1970	NT_187595.1	22	NW_017852930.1	1566	NT_187562.1	1074	NT_187538.1	522	NW_021160005.1	838	NW_018654719.1	1840	NT_187604.1	591	NW_003315956.1	1
NW_003315915.1	68	NT_187661.1	732	NW_011332690.1	744	NT_187664.1	1967	NT_187538.1	22	NT_187571.1	1543	NW_003315909.1	1070	NW_009646203.1	521	NW_017363815.1	837	NT_187679.1	1837	NT_187583.1	588	NW_019805495.1	1
NW_009646201.1	68	NT_187631.1	728	NT_187598.1	739	NT_187519.1	1934	NT_187612.1	21	NW_016107299.1	1524	NW_021160024.1	1069	NW_012132916.1	519	NT_187586.1	834	NW_021160005.1	1815	NT_187363.1	587	NW_018654708.1	1
NW_009646195.1	68	NW_003315960.1	727	NT_187592.1	734	NW_003315959.1	1878	NW_009646195.1	21	NW_012132916.1	1484	NW_018654714.1	1063	NT_187561.1	518	NW_021160001.1	829	NW_003315972.2	1795	NW_009646200.1	587	NT_187654.1	1
NW_021160000.1	67	NT_187692.1	721	NW_016107299.1	733	NW_009646198.1	1867	NT_187569.1	21	NW_018654713.1	1462	NT_187517.1	1049	NT_187657.1	518	NW_018654721.1	824	NW_016107304.1	1769	NW_015495300.1	584	NT_187567.1	1
NW_018654708.1	67	NW_011332697.1	720	NT_187571.1	732	NW_011332697.1	1856	NT_187659.1	21	NW_018654706.1	1455	NW_003315930.1	1037	NT_187534.1	518	NT_187538.1	821	NW_003315913.1	1754	NW_011332695.1	583	NT_187587.1	1
NT_187545.1	67	NT_187659.1	710	NW_017363817.1	732	NT_187658.1	1853	NW_018654706.1	21	NW_003315970.2	1455	NW_013171802.1	1035	NT_187576.1	517	NT_187664.1	817	NT_187573.1	1753	NW_021160014.1	582	NT_187504.1	1
NT_187541.1	67	NW_018654711.1	708	NW_021160016.1	731	NT_187564.1	1829	NT_187677.1	21	NW_009646207.1	1453	NW_019805495.1	1034	NW_013171814.1	517	NT_113796.3	811	NW_003315954.1	1752	NW_003871074.1	581	NW_021159991.1	1
NW_014040926.1	67	NT_167218.1	707	NW_003315907.2	728	NW_009646196.1	1806	NW_021160020.1	21	NT_187682.1	1453	NT_187536.1	1027	NT_187603.1	516	NW_013171807.1	808	NT_187675.1	1739	NT_187554.1	579	NW_012132921.1	1
NW_003315954.1	67	NW_003315943.1	704	NT_187578.1	720	NW_018654719.1	1804	NW_009646196.1	21	NW_011332690.1	1443	NT_187564.1	1021	NW_017852930.1	516	NT_187680.1	806	NW_013171814.1	1733	NW_015495301.1	579	NW_009646204.1	1
NW_019805500.1	67	NT_187553.1	697	NT_187657.1	718	NW_018654714.1	1771	NW_017363819.1	21	NW_019805497.1	1441	NW_013171805.1	1015	NT_187604.1	516	NT_187632.1	805	NW_003315946.1	1732	NT_187544.1	569	NW_021160008.1	1
NT_187605.1	67	NW_009646197.1	696	NT_187629.1	718	NW_009646194.1	1765	NT_187661.1	21	NW_003315971.2	1432	NW_015148967.1	1014	NW_017852929.1	515	NT_187606.1	803	NT_187377.1	1729	NW_003315909.1	568	NW_018654718.1	1
NW_011332688.1	67	NT_187497.1	695	NT_187612.1	717	NT_187584.1	1748	NT_187577.1	21	NW_013171807.1	1432	NW_018654708.1	1009	NT_187571.1	514	NT_187611.1	802	NT_187681.1	1726	NT_187618.1	566	NT_187680.1	1
NW_019805497.1	66	NT_187628.1	694	NW_018654713.1	710	NW_003315956.1	1740	NW_013171813.1	21	NW_011332687.1	1427	NW_019805492.1	1006	NW_018654713.1	513	NW_013171814.1	799	NW_003315935.1	1713	NW_017852928.1	565	NT_187549.1	1
NT_187363.1	66	NT_187650.1	692	NW_011332687.1	704	NW_003315934.1	1738	NT_187513.1	21	NW_013171802.1	1411	NT_187531.1	1005	NW_003315962.1	512	NW_018654708.1	798	NT_187559.1	1706	NW_019805499.1	564	NT_187450.1	1
NW_021160023.1	66	NT_187368.1	691	NW_017852930.1	702	NW_021160005.1	1720	NW_018654719.1	21	NT_187667.1	1393	NW_003315935.1	1002	NW_016107299.1	511	NW_018654716.1	786	NT_187680.1	1689	NW_003315939.2	563	NW_003315940.1	1
NW_009646202.1	66	NT_187373.1	682	NW_018654708.1	694	NT_187632.1	1718	NT_187681.1	21	NT_187634.1	1392	NW_003315968.2	1002	NT_187587.1	510	NT_187667.1	785	NW_003315969.2	1688	NT_187536.1	562	NW_003315962.1	1
NT_167218.1	65	NW_003315908.1	682	NW_012132919.1	693	NW_003315930.1	1716	NT_187586.1	20	NW_017363813.1	1387	NT_187579.1	1001	NW_003315946.1	510	NT_187610.1	781	NT_187664.1	1675	NT_187568.1	556	NT_113948.1	1
NW_019805498.1	65	NW_019805498.1	678	NT_187604.1	673	NT_187681.1	1715	NT_187604.1	20	NT_187611.1	1345	NW_019805503.1	997	NW_018654716.1	510	NW_013171802.1	777	NT_187577.1	1662	NT_187374.1	555	NW_021159995.1	1
NW_013171813.1	65	NW_019805493.1	676	NT_187630.1	671	NT_187598.1	1706	NW_003315913.1	20	NT_187679.1	1344	NW_017363814.1	995	NT_187584.1	509	NT_113793.3	777	NW_011332699.1	1657	NT_187529.1	549	NW_018654709.1	1
NT_187633.1	65	NW_003315920.1	676	NT_187367.1	663	NW_017363817.1	1705	NT_187611.1	20	NW_003315905.1	1342	NW_003315943.1	990	NW_018654710.1	509	NT_167215.1	777	NW_021160016.1	1646	NT_187592.1	546	NW_018654714.1	1
NW_013171805.1	64	NW_021159990.1	675	NW_017852929.1	662	NW_021160016.1	1700	NW_017363813.1	20	NW_018654710.1	1340	NW_003571055.2	986	NW_017363815.1	508	NT_187498.1	771	NW_013171811.1	1641	NT_187578.1	540	NW_017363813.1	1
NT_187613.1	64	NT_187543.1	674	NW_013171802.1	662	NT_187587.1	1661	NW_013171802.1	20	NT_187650.1	1333	NW_003315969.2	976	NW_021160019.1	507	NW_017852929.1	769	NT_187515.1	1640	NW_019805493.1	538	NW_013171805.1	1
NT_187586.1	64	NW_019805494.1	668	NT_187541.1	659	NW_021160027.1	1645	NW_016107312.1	20	NW_003315963.1	1320	NW_003315908.1	973	NW_003315944.2	506	NW_003315952.3	763	NW_009646196.1	1618	NW_019805503.1	531	NT_187687.1	1
NW_011332699.1	64	NT_187537.1	666	NW_021160019.1	652	NW_003871060.2	1643	NT_187683.1	20	NT_187562.1	1313	NW_013171814.1	964	NW_021160012.1	504	NT_113889.1	763	NT_187541.1	1616	NT_187679.1	529	NT_187645.1	1
NW_017363814.1	63	NT_187581.1	661	NT_187569.1	650	NT_187657.1	1630	NT_187676.1	20	NT_187664.1	1312	NW_003315965.1	955	NT_187606.1	504	NT_187569.1	761	NT_187650.1	1611	NW_017363814.1	527	NT_187638.1	1
NW_015148967.1	63	NT_187560.1	653	NT_187675.1	649	NT_187556.1	1583	NT_187674.1	20	NT_187659.1	1310	NT_187629.1	940	NW_021160006.1	504	NT_187634.1	759	NT_187626.1	1599	NW_021160008.1	526	NT_187530.1	1
NT_187679.1	63	NW_009646204.1	651	NT_187579.1	647	NT_187612.1	1566	NT_187671.1	20	NT_187680.1	1289	NT_187652.1	939	NT_187580.1	504	NT_187682.1	759	NT_187605.1	1590	NW_003315915.1	526	NT_187540.1	1
NT_187611.1	63	NW_019805492.1	647	NT_187534.1	647	NW_019805501.1	1553	NT_187664.1	20	NW_011332697.1	1287	NW_018654707.1	936	NW_003315964.2	502	NT_113888.1	758	NW_018654716.1	1565	NW_003315938.1	521	NT_187629.1	1
NW_003315907.2	63	NW_003315907.2	647	NW_009646196.1	645	NW_017363814.1	1548	NW_003871091.1	20	NW_021160006.1	1285	NW_003315961.1	928	NT_187569.1	502	NW_009646207.1	757	NW_017363815.1	1548	NT_187620.1	520	NW_003315942.2	1
NW_003315957.1	62	NW_003315940.1	646	NW_018654710.1	643	NT_187621.1	1546	NW_013171809.1	20	NW_021160020.1	1280	NW_009646198.1	924	NT_187680.1	501	NT_187577.1	756	NT_187658.1	1540	NW_013171805.1	520	NW_019805489.1	1
NT_187520.1	62	NW_017852932.1	642	NT_187586.1	641	NW_019805492.1	1544	NW_018654721.1	20	NW_003315946.1	1279	NT_187666.1	924	NW_003315965.1	498	NW_003315971.2	752	NW_013171807.1	1538	NW_003571050.1	519	NW_019805503.1	1
NW_014040928.1	62	NW_003315942.2	640	NW_013171810.1	635	NT_187631.1	1539	NT_187608.1	20	NW_014040930.1	1275	NW_003315917.2	923	NW_011332697.1	497	NW_003315907.2	741	NW_003315955.1	1534	NW_003315940.1	518	NW_014040928.1	1
NW_012132914.1	61	NW_009646199.1	636	NT_187520.1	634	NW_021159998.1	1531	NW_009646201.1	20	NT_187606.1	1273	NT_187627.1	914	NW_013171809.1	496	NW_003315955.1	733	NT_187661.1	1531	NT_187612.1	518	NW_009646198.1	1
NW_019805503.1	61	NT_187544.1	633	NW_003315964.2	629	NT_187544.1	1522	NW_003315970.2	20	NT_187608.1	1269	NW_003315954.1	911	NW_021160027.1	496	NW_021160020.1	731	NT_187609.1	1525	NW_003571033.2	518	NT_187658.1	1
NW_016107297.1	61	NW_003315915.1	629	NW_009646201.1	627	NW_013171807.1	1503	NT_113793.3	20	NT_187569.1	1269	NT_187675.1	897	NW_009646207.1	494	NW_003315905.1	729	NW_017363819.1	1504	NW_013171804.1	513	NW_003315968.2	1
NT_187608.1	61	NT_187505.1	626	NW_003315946.1	627	NW_003871091.1	1479	NW_021160006.1	20	NT_187586.1	1264	NW_003315939.2	893	NW_021160000.1	494	NT_187681.1	727	NW_013171802.1	1498	NW_003315914.1	510	NT_187390.1	1
NW_003315939.2	60	NW_015148967.1	624	NW_009646203.1	626	NW_017363813.1	1451	NT_187587.1	20	NW_009646196.1	1249	NT_187546.1	892	NW_021160008.1	493	NW_021159990.1	724	NW_021159998.1	1491	NT_187513.1	509	NW_003571036.1	1
NW_009646199.1	60	NW_009646200.1	622	NW_003315952.3	625	NT_187566.1	1450	NW_021160024.1	19	NW_009646206.1	1248	NW_015148969.1	891	NW_003315906.1	493	NW_014040930.1	724	NT_187659.1	1479	NW_018654708.1	509	NW_003315945.1	1
NW_003315963.1	60	NT_187536.1	615	NT_187537.1	624	NW_011332687.1	1448	NW_019805503.1	19	NT_187598.1	1246	NW_011332700.1	888	NT_187682.1	492	NW_003315972.2	717	NT_187590.1	1479	NW_009646199.1	507	NT_167208.1	1
NW_017363819.1	60	NW_013171806.1	614	NT_187681.1	624	NT_187567.1	1446	NT_187545.1	19	NW_009646202.1	1242	NT_187541.1	881	NT_187592.1	490	NT_187545.1	708	NT_187624.1	1468	NT_187499.1	503	NW_021160012.1	1
NW_021160019.1	60	NW_013171811.1	610	NW_013171813.1	622	NT_187648.1	1434	NW_021159990.1	19	NT_187609.1	1242	NT_187651.1	880	NT_187602.1	489	NW_016107304.1	707	NW_015148966.1	1464	NW_021159998.1	501	NT_187651.1	1
NW_003571050.1	59	NT_187551.1	610	NT_187377.1	621	NT_187516.1	1430	NW_017852929.1	19	NW_021159991.1	1241	NT_187559.1	877	NT_187532.1	489	NT_187571.1	703	NT_187513.1	1442	NW_003315908.1	501	NT_187655.1	1
NW_013171807.1	59	NT_187377.1	609	NW_021160004.1	617	NT_187504.1	1429	NW_003315909.1	19	NW_016107304.1	1239	NT_187520.1	873	NT_187666.1	489	NW_018654719.1	700	NW_021160007.1	1439	NW_003315934.1	501	NT_187527.1	1
NW_009646203.1	59	NT_187363.1	602	NW_003315965.1	617	NT_187579.1	1424	NW_017363814.1	19	NW_017852929.1	1235	NT_187657.1	871	NW_003315971.2	488	NW_003315909.1	698	NW_003315942.2	1425	NT_187531.1	499	NT_187533.1	1
NT_187602.1	59	NW_021160003.1	601	NW_018654716.1	612	NT_187616.1	1424	NW_021160005.1	19	NT_187675.1	1226	NT_187513.1	871	NT_187541.1	488	NW_013171813.1	694	NW_011332690.1	1414	NW_003871073.1	499	NW_004166862.2	1
NT_187382.1	59	NW_013171800.1	599	NW_019805498.1	609	NT_187541.1	1422	NW_003315954.1	19	NT_187604.1	1223	NT_187538.1	869	NT_187382.1	487	NT_187658.1	694	NW_009646194.1	1410	NW_003315957.1	495	NT_187554.1	1
NW_003315938.1	59	NT_187374.1	588	NT_187605.1	607	NW_017363819.1	1398	NT_187682.1	18	NW_003571050.1	1215	NT_187498.1	863	NT_187689.1	487	NT_187386.1	690	NW_021160004.1	1399	NT_187524.1	495	NT_187635.1	1
NT_187569.1	58	NT_187531.1	586	NT_187620.1	606	NW_003315905.1	1397	NW_003315971.2	18	NT_187587.1	1210	NT_187602.1	859	NW_019805501.1	486	NW_017852932.1	689	NW_013171799.1	1398	NT_187561.1	494	NT_187513.1	1
NW_003315905.1	58	NT_187627.1	584	NW_019805501.1	605	NT_187577.1	1390	NT_187536.1	18	NW_018654719.1	1194	NT_187650.1	857	NT_187654.1	486	NT_187675.1	687	NW_003871091.1	1397	NT_167218.1	492	NW_003871074.1	1
NW_016107299.1	58	NW_003315938.1	580	NW_003315944.2	601	NT_187629.1	1382	NT_187571.1	18	NT_187577.1	1192	NT_187382.1	855	NT_187659.1	486	NT_187679.1	686	NW_017363820.1	1396	NT_187497.1	491	NW_003315917.2	1
NW_021160005.1	58	NT_187521.1	558	NW_003871091.1	595	NW_021159990.1	1379	NT_187567.1	18	NW_018654721.1	1191	NW_009646199.1	853	NT_187622.1	486	NT_187629.1	682	NT_187689.1	1383	NW_013171799.1	490	NW_003315957.1	1
NW_017852932.1	58	NW_012132918.1	557	NT_187682.1	592	NT_187377.1	1359	NW_018654710.1	18	NW_019805501.1	1182	NW_014040928.1	847	NW_003315961.1	485	NW_017363813.1	680	NW_003315944.2	1376	NT_187552.1	480	NT_167215.1	1
NT_187539.1	58	NW_021160024.1	554	NT_187683.1	590	NT_187590.1	1351	NW_018654716.1	18	NT_187561.1	1172	NT_187549.1	846	NW_003315935.1	484	NT_187363.1	678	NT_187653.1	1374	NT_187653.1	475	NW_018654722.1	1
NT_187538.1	58	NW_014040925.1	537	NW_021160000.1	587	NT_187592.1	1347	NW_003315963.1	18	NT_187622.1	1168	NW_003315907.2	845	NT_187690.1	483	NT_187661.1	673	NW_011332687.1	1362	NT_187565.1	475	NW_016107302.1	1
NW_021160026.1	57	NT_187635.1	534	NW_016107312.1	585	NW_003315963.1	1342	NW_018654713.1	18	NT_187543.1	1165	NT_187689.1	843	NW_018654714.1	483	NW_018654714.1	664	NW_021160001.1	1358	NT_187614.1	470	NW_016107306.1	1
NW_011332694.1	57	NW_018654726.1	532	NT_187674.1	585	NW_018654724.1	1321	NT_187602.1	18	NT_187498.1	1164	NT_187534.1	839	NW_003315913.1	483	NW_003315944.2	664	NW_021159990.1	1342	NT_113796.3	464	NW_016107307.1	1
NT_187606.1	57	NW_003871073.1	528	NT_187676.1	584	NT_187586.1	1292	NT_187382.1	18	NW_014040931.1	1158	NW_003315940.1	839	NW_021160001.1	483	NW_003315906.1	659	NT_187558.1	1340	NW_021160018.1	463	NW_016107310.1	1
NT_187664.1	57	NT_187549.1	518	NW_014040930.1	582	NW_003315955.1	1281	NT_187573.1	18	NW_021160001.1	1156	NT_187545.1	837	NT_187616.1	482	NT_187659.1	656	NT_187654.1	1320	NW_017363818.1	463	NW_016107313.1	1
NT_113793.3	57	NW_003315930.1	509	NW_017363815.1	582	NW_021160008.1	1266	NT_167215.1	18	NT_187541.1	1141	NW_016107306.1	831	NT_187688.1	482	NT_187630.1	652	NW_003571050.1	1311	NW_021160024.1	462	NT_187686.1	1
NW_011332690.1	57	NW_003315939.2	508	NT_187680.1	580	NT_187610.1	1263	NT_187498.1	18	NW_015148968.1	1138	NW_012132915.1	830	NT_187533.1	482	NT_187657.1	647	NW_019805494.1	1306	NW_011332700.1	462	NT_187685.1	1
NW_018654710.1	56	NW_003871074.1	502	NW_009646194.1	578	NW_003315952.3	1255	NW_021160008.1	18	NW_017852928.1	1135	NT_113796.3	830	NW_003315956.1	482	NT_187367.1	643	NW_003871074.1	1302	NT_187628.1	462	NT_187684.1	1
NT_187585.1	56	NW_003315936.1	494	NW_009646202.1	578	NW_021159989.1	1250	NW_021160000.1	18	NW_016107297.1	1132	NT_187532.1	829	NT_187691.1	481	NT_187564.1	642	NW_017363814.1	1299	NW_019805498.1	460	NT_187673.1	1
NT_187531.1	56	NT_187530.1	491	NW_012132914.1	577	NT_187527.1	1245	NT_187652.1	17	NT_187657.1	1131	NW_003315941.1	828	NT_187678.1	481	NW_021159989.1	642	NW_016107311.1	1288	NW_013171800.1	460	NT_187670.1	1
NT_113796.3	56	NW_003315913.1	489	NW_003315940.1	575	NW_003315943.1	1232	NT_187527.1	17	NW_013171813.1	1131	NW_003871060.2	827	NW_018654724.1	480	NT_187602.1	641	NT_187600.1	1274	NT_187558.1	457	NT_187669.1	1
NW_018654706.1	56	NT_187555.1	488	NW_009646207.1	574	NT_187573.1	1229	NW_003315905.1	17	NT_187592.1	1130	NT_187506.1	827	NT_187367.1	480	NT_187382.1	637	NT_187534.1	1274	NT_187635.1	456	NT_187644.1	1
NW_017363818.1	55	NW_021159992.1	475	NT_187532.1	574	NW_019805494.1	1186	NW_003315955.1	17	NW_018654716.1	1125	NT_113793.3	824	NT_187649.1	480	NT_187534.1	636	NT_187604.1	1262	NW_018654711.1	455	NT_187643.1	1
NT_187524.1	55	NW_018654722.1	285	NW_014040931.1	569	NT_187565.1	1182	NW_019805492.1	17	NW_009646203.1	1118	NW_018654709.1	820	NW_003315969.2	480	NT_187544.1	631	NW_016107306.1	1259	NW_019805495.1	454	NT_187642.1	1
NT_187615.1	55	NT_187663.1	268	NT_187689.1	569	NW_015148966.1	1161	NT_187584.1	17	NT_187573.1	1117	NW_013171801.1	819	NW_021159990.1	479	NW_021160000.1	631	NW_021159989.1	1250	NW_003315942.2	453	NT_187641.1	1
NT_187553.1	55	NT_167251.2	267	NW_003315909.1	568	NT_187608.1	1154	NT_187610.1	17	NW_009646208.1	1112	NT_113888.1	815	NW_003315954.1	479	NW_011332697.1	627	NT_187561.1	1248	NT_167215.1	453	NT_187639.1	1
NW_021160020.1	55	NW_011332691.1	258	NW_021160001.1	565	NW_003315941.1	1129	NW_011332690.1	17	NW_003315956.1	1107	NW_016107313.1	810	NW_015148966.1	477	NW_011332695.1	627	NT_187578.1	1239	NT_187553.1	452	NT_187637.1	1
NT_187630.1	55	NW_011332696.1	247	NT_187671.1	564	NW_021159995.1	1110	NT_187657.1	17	NW_003315955.1	1101	NW_009646204.1	807	NW_018654708.1	476	NW_013171809.1	627	NW_018654718.1	1234	NW_018654715.1	451	NT_187636.1	1
NW_021160016.1	55	NW_014040929.1	246	NW_011332699.1	564	NW_017363820.1	1099	NT_187680.1	17	NT_187537.1	1078	NW_003315918.1	805	NW_013171811.1	474	NT_187537.1	625	NT_187592.1	1229	NW_009646204.1	450	NT_187559.1	1
NT_187628.1	54	NT_187571.1	245	NW_003315971.2	564	NW_018654720.1	1096	NW_003315946.1	17	NT_187545.1	1061	NW_015495299.1	802	NW_012132919.1	474	NW_003315913.1	623	NT_187582.1	1217	NT_187567.1	449	NT_187564.1	1
NW_003315940.1	54	NW_003571058.2	245	NW_019805497.1	563	NT_167218.1	1095	NW_016107299.1	16	NT_187616.1	1059	NT_187685.1	796	NT_187652.1	473	NW_019805498.1	622	NT_187532.1	1215	NW_017852931.1	449	NT_187361.1	1
NT_187571.1	54	NW_003571061.2	244	NT_187561.1	560	NW_017363816.1	1078	NT_187520.1	16	NT_167209.1	1055	NT_167209.1	795	NW_003315907.2	473	NT_187590.1	622	NW_016107313.1	1208	NT_113793.3	447	NT_187383.1	1
NT_187567.1	54	NW_003571059.2	244	NT_187363.1	547	NT_187682.1	1076	NT_187630.1	16	NW_012132919.1	1053	NW_012132918.1	793	NT_187617.1	472	NW_003315956.1	617	NW_016107308.1	1205	NW_003315918.1	446	NW_021160015.1	1
NT_187578.1	54	NW_003571056.2	244	NW_021159996.1	547	NT_187654.1	1076	NW_015148967.1	16	NT_187632.1	1045	NT_167215.1	791	NW_003315939.2	471	NW_003571050.1	617	NT_187576.1	1201	NW_021160003.1	446	NW_014040925.1	1
NT_187564.1	54	NT_187613.1	238	NW_016107306.1	546	NT_187497.1	1070	NT_187561.1	16	NT_167250.2	1044	NW_021160003.1	790	NT_187612.1	471	NT_187587.1	616	NT_113793.3	1196	NW_003315968.2	445	NT_187615.1	1
NW_003315944.2	54	NW_003571057.2	238	NT_187659.1	546	NT_187617.1	1069	NW_009646203.1	16	NT_187580.1	1043	NW_021159995.1	789	NT_187573.1	471	NT_187584.1	615	NT_187593.1	1195	NT_187498.1	443	NW_003315964.2	1
NT_187689.1	54	NW_021160022.1	234	NT_187641.1	544	NW_016107297.1	1064	NW_003315944.2	16	NW_003315962.1	1038	NW_003871073.1	787	NW_021160004.1	471	NW_003315965.1	614	NT_187498.1	1187	NW_021160013.1	440	NW_003571050.1	1
NW_003315965.1	53	NW_014040926.1	234	NT_187648.1	543	NW_009646207.1	1062	NT_187632.1	16	NW_003315965.1	1032	NT_187543.1	786	NT_187503.1	470	NW_003315938.1	612	NT_187367.1	1186	NW_021160028.1	440	NW_021160026.1	1
NT_187659.1	53	NW_011332690.1	234	NT_187622.1	541	NT_187653.1	1061	NW_017363815.1	16	NW_004504305.1	1028	NT_187363.1	783	NT_187386.1	469	NW_021160024.1	612	NT_187686.1	1184	NW_021160023.1	440	NW_014040927.1	1
NW_003315952.3	53	NW_009646195.1	233	NW_017852932.1	540	NW_003315939.2	1050	NT_187654.1	16	NT_187610.1	1008	NW_016107301.1	781	NT_187546.1	468	NW_003315931.1	607	NW_019805498.1	1176	NT_187555.1	440	NW_013171800.1	1
NT_187682.1	53	NW_018654718.1	233	NW_016107311.1	534	NW_018654711.1	1047	NW_017363816.1	15	NW_021160004.1	1002	NT_187628.1	780	NW_003315942.2	467	NW_016107297.1	607	NT_187539.1	1175	NT_187663.1	440	NT_187572.1	1
NT_187681.1	53	NW_017852930.1	232	NW_003315913.1	530	NT_187380.1	1041	NT_187641.1	15	NT_187602.1	999	NT_187642.1	779	NT_187582.1	467	NT_187641.1	605	NW_016107297.1	1174	NW_019805489.1	437	NW_021160003.1	1
NW_021159989.1	53	NW_021160016.1	231	NT_187545.1	527	NT_187570.1	1037	NW_003315934.1	15	NW_016107312.1	993	NW_016107302.1	778	NW_021160024.1	467	NW_018654710.1	605	NT_187685.1	1172	NW_021160012.1	435	NW_016107301.1	1
NT_187513.1	53	NW_009646201.1	231	NT_187677.1	526	NT_187600.1	1037	NW_016107311.1	15	NT_187630.1	987	NW_016107311.1	777	NW_017852932.1	467	NW_003315935.1	605	NT_187690.1	1164	NW_003315966.2	434	NW_016107311.1	1
NT_187691.1	53	NT_187608.1	228	NW_009646199.1	525	NT_187558.1	1033	NW_013171807.1	15	NW_021159998.1	986	NW_018654711.1	777	NW_003571036.1	466	NT_187561.1	599	NT_167218.1	1162	NW_021160026.1	434	NW_013171808.1	1
NT_187532.1	53	NW_021160006.1	228	NT_187652.1	522	NW_018654710.1	1032	NW_012132915.1	15	NT_187674.1	983	NT_187639.1	776	NT_187527.1	465	NT_187580.1	592	NT_187691.1	1162	NT_187655.1	429	NT_187600.1	1
NT_187579.1	52	NW_021160019.1	227	NW_018654714.1	516	NW_003315971.2	1012	NW_003315943.1	15	NT_187382.1	982	NW_016107307.1	774	NW_003315930.1	464	NT_187551.1	589	NT_187688.1	1162	NW_021159995.1	428	NT_187617.1	1
NT_187657.1	52	NW_003315962.1	227	NW_009646204.1	514	NW_003315954.1	1009	NT_187585.1	15	NT_187681.1	979	NT_187687.1	769	NT_167208.1	463	NT_187520.1	584	NW_021160021.1	1161	NT_187537.1	427	NT_187378.1	1
NW_003315964.2	52	NT_187611.1	227	NW_003315970.2	511	NW_019805497.1	1005	NW_003315968.2	15	NT_187629.1	978	NT_187638.1	765	NW_021160010.1	463	NT_187656.1	581	NT_187678.1	1160	NW_009646206.1	425	NT_187380.1	1
NW_003315970.2	52	NT_187516.1	227	NT_187584.1	508	NT_187581.1	1004	NT_113796.3	15	NW_021159990.1	977	NT_187684.1	765	NW_004504305.1	462	NT_187666.1	580	NT_187580.1	1158	NW_003315930.1	422	NW_021160024.1	1
NW_009646207.1	52	NW_011332699.1	224	NW_016107308.1	508	NW_021160004.1	1003	NW_003571050.1	15	NT_187683.1	972	NT_187673.1	760	NT_187505.1	462	NW_014040931.1	577	NT_187649.1	1154	NW_003871093.1	422	NW_019805497.1	1
NW_021160024.1	51	NW_003315905.1	224	NT_187626.1	508	NT_187580.1	1003	NW_003315956.1	15	NW_009646194.1	959	NW_013171806.1	759	NW_009646200.1	461	NW_009646208.1	577	NW_021160023.1	1152	NW_017363816.1	418	NW_013171801.1	1
NW_021160003.1	51	NW_017363815.1	224	NT_187514.1	507	NW_013171813.1	992	NW_017363820.1	15	NW_003315972.2	958	NT_187669.1	756	NT_187631.1	461	NW_003315915.1	572	NT_187641.1	1142	NW_012132917.1	417	NW_009646200.1	1
NT_187535.1	51	NW_003315963.1	224	NT_187570.1	504	NT_187363.1	992	NT_187539.1	15	NT_187377.1	955	NT_187691.1	752	NT_187377.1	460	NW_017363814.1	570	NW_003315930.1	1137	NW_012132918.1	416	NT_187661.1	1
NW_003315971.2	51	NW_021160001.1	223	NW_013171807.1	501	NT_187626.1	990	NT_187534.1	15	NT_187676.1	952	NT_187620.1	748	NT_187553.1	460	NW_012132914.1	570	NW_003315943.1	1133	NW_018654713.1	416	NT_187539.1	1
NT_187552.1	51	NW_018654706.1	223	NW_003571036.1	500	NW_019805490.1	984	NW_021159989.1	15	NW_018654714.1	949	NT_187643.1	747	NW_013171808.1	459	NW_015148968.1	569	NT_187648.1	1128	NT_167251.2	414	NT_187579.1	1
NT_187649.1	51	NW_017363819.1	223	NW_021160024.1	499	NW_003315940.1	976	NT_187541.1	15	NT_187534.1	948	NT_187539.1	747	NT_187547.1	459	NW_003315964.2	569	NT_187631.1	1126	NT_187545.1	412	NT_187632.1	1
NW_003315941.1	50	NW_018654721.1	221	NT_187557.1	498	NW_018654723.1	965	NT_187606.1	15	NT_187671.1	948	NW_019805489.1	746	NW_019805488.1	457	NW_021160008.1	563	NW_017852928.1	1121	NW_011332690.1	407	NW_003315919.1	1
NW_012132915.1	50	NW_009646202.1	221	NW_015495298.1	497	NW_014040930.1	954	NW_011332697.1	15	NW_019805502.1	941	NT_187645.1	746	NW_018654709.1	457	NT_187506.1	563	NT_187606.1	1108	NW_018654710.1	406	NW_021160023.1	1
NW_012132918.1	50	NT_187657.1	221	NT_187650.1	494	NW_009646203.1	950	NW_017852932.1	15	NT_187539.1	936	NT_187649.1	745	NW_003315940.1	455	NW_003871060.2	557	NW_003315953.2	1091	NW_021160015.1	403	NT_187526.1	1
NT_187617.1	50	NW_021160020.1	219	NW_021159989.1	492	NW_011332700.1	948	NW_003315938.1	15	NW_015148967.1	932	NT_113889.1	744	NW_018654707.1	454	NW_009646194.1	555	NT_187524.1	1090	NT_187579.1	403	NT_113930.2	1
NW_009646200.1	50	NT_187604.1	218	NW_003315906.1	492	NT_187524.1	946	NW_015148966.1	15	NW_003315952.3	929	NT_187374.1	742	NW_003315919.1	454	NT_187517.1	554	NT_187565.1	1090	NT_187543.1	400	NT_187384.1	1
NT_187573.1	50	NW_003315946.1	217	NT_187654.1	486	NW_016107304.1	940	NW_019805497.1	14	NT_187689.1	928	NW_003871074.1	742	NW_016107304.1	454	NT_187567.1	551	NT_113888.1	1087	NT_187549.1	399	NT_187389.1	1
NW_021159991.1	50	NW_009646196.1	216	NW_012132915.1	486	NW_015148968.1	930	NW_017852931.1	14	NT_187565.1	921	NT_187637.1	742	NT_187552.1	452	NT_187559.1	551	NT_187622.1	1084	NW_013171806.1	394	NT_187446.1	1
NW_003871060.2	49	NT_187538.1	214	NW_011332697.1	483	NW_018654716.1	929	NT_187546.1	14	NT_187532.1	921	NW_019805496.1	741	NW_021159999.1	451	NT_187654.1	551	NW_003315928.1	1081	NW_013171801.1	391	NW_019805492.1	1
NT_187549.1	49	NT_187584.1	214	NW_003315962.1	482	NW_014040931.1	927	NT_187653.1	14	NT_187635.1	914	NW_003871093.1	740	NW_017363816.1	451	NW_003315961.1	547	NT_187369.1	1080	NW_017363819.1	390	NW_018654711.1	1
NT_187570.1	49	NT_187573.1	214	NT_187609.1	480	NW_017363815.1	925	NT_187593.1	14	NT_187499.1	902	NT_187572.1	737	NT_187548.1	451	NW_018654726.1	542	NW_014040928.1	1075	NW_003315941.1	389	NW_018654715.1	1
NW_009646194.1	49	NT_187610.1	213	NT_187552.1	479	NW_016107299.1	921	NT_187609.1	14	NW_021159989.1	902	NT_187540.1	734	NW_018654712.1	451	NW_016107311.1	538	NT_187363.1	1075	NT_187657.1	384	NW_003315938.1	1
NW_014040930.1	49	NT_187680.1	213	NW_013171809.1	476	NW_009646208.1	920	NW_003315906.1	14	NT_187677.1	896	NT_187361.1	734	NT_187363.1	450	NT_187533.1	538	NW_013171813.1	1072	NT_113888.1	382	NW_013171799.1	1
NW_003315930.1	49	NT_187630.1	212	NT_187661.1	473	NT_187604.1	919	NW_009646207.1	13	NW_019805503.1	890	NT_187514.1	734	NW_003315938.1	450	NT_187674.1	537	NW_015495300.1	1069	NW_003315919.1	381	NW_003315905.1	1
NW_017852929.1	49	NW_003871091.1	212	NW_003315972.2	471	NW_013171809.1	914	NW_012132919.1	13	NT_187661.1	889	NT_167208.1	733	NW_013171804.1	450	NW_019805497.1	536	NW_017363816.1	1068	NT_187380.1	380	NW_003315918.1	1
NT_187584.1	48	NT_187689.1	211	NT_187664.1	470	NT_187561.1	912	NT_113888.1	13	NW_003315906.1	888	NT_187566.1	731	NT_187498.1	449	NW_015495298.1	536	NT_167215.1	1066	NT_187514.1	378	NW_003315935.1	1
NT_187534.1	48	NW_016107299.1	210	NW_018654723.1	469	NW_013171806.1	906	NT_187679.1	13	NT_187653.1	887	NW_019805493.1	729	NW_021160015.1	448	NW_003315919.1	533	NW_021160012.1	1064	NW_021160004.1	377	NW_021159997.1	1
NW_009646196.1	48	NW_003871060.2	210	NW_021159998.1	466	NT_187361.1	900	NW_003315952.3	13	NW_019805488.1	878	NW_011332688.1	727	NW_003315908.1	448	NW_016107306.1	530	NW_021160024.1	1061	NT_187525.1	376	NW_021160002.1	1
NW_017363815.1	48	NW_009646203.1	207	NT_187573.1	463	NT_187389.1	892	NT_187377.1	13	NT_187570.1	872	NW_017363818.1	725	NW_003315914.1	447	NT_187683.1	528	NW_015495301.1	1054	NW_021159991.1	376	NW_017852931.1	1
NW_018654719.1	48	NT_187532.1	207	NW_021160021.1	463	NT_187539.1	886	NT_187537.1	13	NW_003871091.1	869	NW_003315919.1	723	NT_187513.1	446	NT_187692.1	524	NT_187639.1	1045	NT_187566.1	375	NW_013171804.1	1
NW_015495298.1	47	NW_018654710.1	206	NT_187546.1	461	NW_012132914.1	885	NW_003571049.1	13	NW_012132921.1	865	NT_187690.1	723	NT_113796.3	446	NT_187676.1	524	NW_003315963.1	1044	NT_187533.1	375	NT_167250.2	1
NT_187517.1	47	NW_003315955.1	206	NW_014040928.1	458	NT_187534.1	882	NW_003315969.2	13	NW_011332689.1	859	NT_187678.1	723	NT_113889.1	446	NW_016107312.1	523	NW_003315906.1	1044	NW_019805494.1	374	NT_187598.1	1
NW_019805499.1	47	NT_187690.1	205	NT_187386.1	456	NW_015495298.1	878	NW_018654709.1	13	NW_019805499.1	858	NW_009646201.1	720	NW_021159993.1	445	NW_019805503.1	520	NT_187682.1	1039	NW_003571036.1	373	NT_187420.1	1
NW_003315934.1	47	NW_003571033.2	205	NT_187656.1	454	NT_187517.1	877	NW_009646194.1	13	NW_003315966.2	851	NT_187688.1	718	NT_187529.1	445	NT_187671.1	518	NT_187629.1	1036	NW_018654714.1	373	NW_021160014.1	1
NT_187666.1	47	NT_187691.1	204	NW_017363818.1	451	NW_003571050.1	866	NT_187499.1	13	NW_014040928.1	847	NW_021160014.1	717	NT_167218.1	443	NW_021160007.1	518	NT_187657.1	1024	NT_187652.1	373	NW_009646209.1	1
NT_187498.1	47	NT_187678.1	204	NW_013171811.1	450	NW_003315942.2	858	NW_003871060.2	13	NW_003315957.1	845	NW_019805494.1	717	NT_113793.3	442	NW_019805501.1	517	NT_187523.1	1018	NT_187535.1	371	NW_003315921.1	1
NT_187629.1	47	NT_187688.1	203	NT_187627.1	450	NT_187679.1	858	NT_187565.1	13	NT_187649.1	845	NW_003315962.1	715	NW_003315967.2	440	NT_187389.1	517	NT_187647.1	1016	NT_187572.1	368	NW_018654719.1	1
NT_187610.1	47	NT_187649.1	202	NW_019805492.1	449	NW_011332695.1	847	NT_187666.1	13	NT_187542.1	844	NW_021160022.1	714	NT_187635.1	440	NT_187570.1	513	NT_187627.1	1012	NT_187420.1	367	NW_015148969.1	1
NW_003871091.1	47	NW_021159998.1	200	NT_187616.1	448	NT_187367.1	841	NW_003315961.1	13	NW_021160000.1	839	NT_187367.1	711	NT_167215.1	439	NT_187578.1	511	NT_187536.1	1010	NW_003315936.1	365	NW_011332687.1	1
NT_187566.1	46	NW_018654713.1	199	NT_187666.1	445	NT_187362.1	833	NT_167218.1	13	NW_016107306.1	838	NW_003571033.2	709	NW_003315918.1	439	NT_187689.1	509	NW_019805497.1	998	NW_011332694.1	364	NT_187650.1	1
NT_187529.1	46	NT_187667.1	199	NW_003315934.1	444	NT_187615.1	820	NW_021160001.1	13	NT_187654.1	838	NW_003571057.2	704	NT_187361.1	438	NT_187648.1	509	NW_003571033.2	994	NT_187504.1	364	NT_187393.1	1
NW_021160018.1	46	NT_187634.1	198	NT_187515.1	442	NW_011332689.1	818	NT_187531.1	13	NW_016107311.1	836	NT_187551.1	686	NT_187514.1	436	NW_021159998.1	508	NT_187619.1	992	NW_003315943.1	364	NW_003315941.1	1
NT_187622.1	46	NW_003315952.3	191	NW_003315955.1	442	NT_187650.1	813	NT_187503.1	13	NT_187691.1	832	NW_011332699.1	682	NW_016107300.1	435	NT_187617.1	505	NT_113889.1	983	NT_187667.1	363	NW_019805500.1	1
NT_167215.1	46	NT_187579.1	190	NT_187653.1	441	NT_187552.1	810	NT_187656.1	13	NT_187690.1	830	NW_011332690.1	681	NW_016107301.1	432	NW_003315966.2	505	NT_187567.1	982	NT_187546.1	361	NT_187536.1	1
NT_113888.1	46	NW_003315970.2	189	NW_003315935.1	440	NT_187569.1	807	NW_016107301.1	13	NT_187641.1	827	NW_014040929.1	678	NW_003871093.1	431	NW_016107313.1	504	NW_009646203.1	980	NW_021160022.1	360	NT_187432.1	1
NT_187678.1	46	NW_021160007.1	188	NW_015148968.1	437	NW_017852932.1	807	NW_016107306.1	13	NT_187524.1	827	NT_187571.1	675	NW_016107302.1	431	NW_012132919.1	503	NT_187585.1	964	NT_187634.1	360	NW_019805499.1	1
NW_012132921.1	46	NW_013171807.1	185	NT_187517.1	436	NT_187593.1	801	NT_187363.1	13	NW_003315935.1	821	NW_017363819.1	675	NW_016107306.1	431	NT_187653.1	501	NW_021159991.1	963	NW_019805496.1	360	NW_017852930.1	1
NW_021160004.1	45	NT_187606.1	185	NW_019805499.1	434	NW_019805502.1	798	NW_017363818.1	12	NT_187584.1	821	NT_187613.1	673	NW_016107303.1	429	NT_187532.1	500	NW_003315971.2	959	NW_003315929.1	359	NW_012132917.1	1
NW_015148968.1	45	NW_012132914.1	183	NT_187540.1	433	NT_113888.1	796	NW_004504305.1	12	NT_187688.1	821	NW_018654721.1	668	NT_187365.1	427	NW_012132915.1	496	NW_021159996.1	953	NT_187381.1	358	NT_187543.1	1
NW_014040931.1	45	NT_187682.1	183	NT_187536.1	432	NT_187675.1	791	NW_014040928.1	12	NT_187559.1	819	NW_014040926.1	665	NW_021160031.1	426	NW_003315930.1	495	NW_016107301.1	953	NW_003315959.1	357	NT_187501.1	1
NW_003315961.1	45	NT_187586.1	183	NT_187567.1	431	NT_187656.1	790	NW_021160018.1	12	NW_003315942.2	818	NW_021160028.1	665	NW_016107305.1	420	NT_187524.1	490	NW_016107302.1	949	NW_009646201.1	357	NW_003315909.1	1
NT_187537.1	45	NT_187633.1	183	NW_009646208.1	431	NT_187543.1	780	NW_014040930.1	12	NW_003315931.1	813	NT_187542.1	660	NT_187420.1	180	NT_187627.1	489	NW_016107307.1	943	NT_167213.1	356	NW_009646206.1	1
NT_113889.1	45	NW_003315944.2	182	NT_187679.1	430	NT_187680.1	777	NT_187570.1	12	NW_003315922.2	811	NW_013171804.1	653	NT_187633.1	175	NT_187615.1	488	NT_187674.1	941	NW_003315928.1	356	NT_187601.1	1
NW_021160001.1	45	NW_003315971.2	182	NT_187599.1	429	NW_021160000.1	777	NT_187622.1	12	NT_187544.1	810	NW_021160005.1	650	NW_011332699.1	167	NT_187685.1	487	NT_187361.1	936	NW_021159994.1	355	NT_187606.1	1
NW_019805492.1	44	NT_187619.1	180	NW_003315961.1	428	NT_187536.1	771	NW_003315957.1	12	NW_021160003.1	808	NW_018654706.1	647	NT_167250.2	141	NT_187616.1	486	NT_187570.1	934	NT_187388.1	354	NT_187659.1	1
NW_003315918.1	44	NW_009646207.1	179	NW_017363820.1	427	NW_018654709.1	765	NT_187540.1	12	NT_187636.1	804	NW_009646202.1	639	NT_187585.1	141	NW_019805499.1	486	NT_113796.3	932	NT_167214.1	354	NT_187603.1	1
NW_013171800.1	44	NW_021160000.1	178	NW_019805502.1	419	NT_187540.1	748	NT_187626.1	12	NW_003315941.1	802	NT_187611.1	639	NW_012132915.1	138	NT_187686.1	485	NT_187545.1	931	NW_012132921.1	353	NT_187604.1	1
NW_021160013.1	44	NT_187653.1	177	NW_003315922.2	416	NW_011332699.1	746	NW_019805488.1	12	NT_187678.1	801	NW_016107310.1	636	NW_018654719.1	135	NT_187542.1	485	NT_187584.1	930	NW_014040929.1	353	NW_003315943.1	1
NW_003315942.2	44	NW_003315964.2	177	NT_187544.1	416	NT_187652.1	737	NT_187624.1	12	NT_187593.1	799	NW_021160019.1	634	NW_012132921.1	127	NT_187636.1	483	NT_187687.1	929	NW_014040926.1	352	NW_011332699.1	1
NT_187627.1	44	NW_014040930.1	177	NT_187553.1	416	NT_187689.1	736	NW_021159998.1	12	NT_187585.1	792	NW_018654713.1	633	NT_187594.1	119	NT_187612.1	478	NT_187676.1	927	NW_009646202.1	352	NT_187516.1	1
NW_021160006.1	44	NW_014040931.1	175	NW_017363813.1	414	NT_187532.1	736	NT_187558.1	12	NW_016107313.1	784	NW_021160006.1	632	NT_187630.1	118	NT_187583.1	476	NW_016107312.1	926	NW_017852929.1	352
NT_187690.1	44	NT_187517.1	174	NT_187690.1	411	NT_187546.1	735	NT_187650.1	12	NT_187536.1	782	NW_021160016.1	631	NW_015148969.1	115	NW_021159996.1	472	NT_187610.1	925	NW_016107298.1	351
NT_187688.1	44	NW_019805488.1	173	NW_021159990.1	410	NT_187522.1	734	NT_187514.1	12	NT_187620.1	779	NW_003315953.2	631	NW_003315922.2	107	NT_187565.1	472	NW_016107310.1	924	NT_187424.1	350
NT_187661.1	44	NW_017363817.1	173	NT_187559.1	409	NW_021159988.1	733	NW_003315914.1	12	NT_187686.1	778	NW_003315970.2	628	NT_187624.1	106	NW_003315941.1	471	NT_187636.1	924	NT_187375.1	350
NW_003315928.1	43	NW_015495298.1	173	NW_003315943.1	409	NT_187683.1	725	NW_021160004.1	12	NT_187685.1	777	NW_021159994.1	627	NW_018654706.1	106	NT_187639.1	467	NT_187683.1	923	NT_187613.1	347
NW_009646208.1	43	NW_015148968.1	173	NT_187590.1	407	NW_003315914.1	723	NT_187529.1	12	NW_016107308.1	772	NT_187664.1	620	NW_009646201.1	106	NT_187558.1	462	NT_187671.1	919	NW_021160002.1	346
NW_015495300.1	43	NW_009646194.1	172	NT_187691.1	406	NT_187674.1	721	NW_011332695.1	12	NT_187656.1	769	NT_187633.1	618	NT_187517.1	105	NT_187624.1	461	NW_016107300.1	911	NT_187584.1	345
NW_003315955.1	43	NW_011332695.1	172	NT_187662.1	405	NW_012132919.1	721	NT_187578.1	12	NT_187369.1	764	NW_013171808.1	618	NW_011332687.1	102	NT_187539.1	460	NT_187684.1	907	NW_016107304.1	344
NT_187580.1	43	NW_009646208.1	172	NW_016107313.1	402	NW_016107312.1	720	NW_003315908.1	12	NT_187648.1	759	NW_003315936.1	617	NW_003315941.1	97	NT_187547.1	457	NT_187673.1	905	NT_113948.1	343
NW_021160014.1	42	NT_187612.1	169	NT_187380.1	401	NT_187384.1	717	NW_021160007.1	12	NT_187520.1	754	NT_187585.1	616	NW_011332698.1	92	NW_021159995.1	457	NW_016107305.1	903	NW_003871092.1	343
NW_021160012.1	42	NT_187533.1	169	NT_187535.1	398	NW_003315962.1	717	NW_021159995.1	12	NT_187639.1	748	NW_009646195.1	613	NW_016107297.1	90	NW_021159993.1	452	NT_187670.1	901	NT_187433.1	341
NW_017363820.1	42	NT_187583.1	169	NT_187602.1	396	NT_187676.1	717	NW_016107302.1	12	NW_003315913.1	746	NW_017852929.1	612	NT_167211.2	86	NW_017852931.1	452	NW_019805493.1	900	NT_187387.1	341
NT_187650.1	42	NW_003315922.2	167	NW_013171800.1	391	NT_187671.1	714	NT_187687.1	12	NW_003315969.2	742	NW_021159996.1	612	NT_187679.1	86	NW_021160010.1	451	NW_016107303.1	899	NW_009646195.1	341
NW_011332697.1	42	NT_187681.1	165	NT_187525.1	391	NW_019805499.1	713	NT_187685.1	12	NW_021160007.1	741	NW_003315905.1	607	NT_187661.1	84	NT_187691.1	449	NW_016107309.1	897	NT_187392.1	340
NT_167208.1	42	NW_014040928.1	163	NT_187685.1	390	NT_187677.1	703	NW_016107313.1	12	NW_017363814.1	737	NW_003315963.1	607	NW_021159992.1	82	NT_187649.1	446	NW_003315915.1	896	NT_187393.1	339
NW_015495301.1	42	NW_021160005.1	163	NT_187382.1	389	NT_187649.1	698	NT_187686.1	12	NT_187558.1	736	NW_021160001.1	602	NT_187501.1	82	NT_187650.1	444	NW_021160025.1	896	NT_187394.1	339
NW_021159996.1	42	NW_018654709.1	161	NT_187686.1	387	NT_187619.1	695	NT_187670.1	12	NW_017852932.1	734	NW_014040925.1	597	NW_009646209.1	81	NT_187688.1	444	NT_187669.1	894	NW_021160005.1	339
NT_187540.1	42	NT_113889.1	161	NW_003315915.1	387	NT_187690.1	695	NT_187644.1	12	NW_003315934.1	733	NT_187608.1	592	NW_013171807.1	81	NW_003315954.1	440	NW_016107314.1	885	NT_167211.2	337
NW_019805501.1	42	NW_014040927.1	161	NW_015148967.1	387	NT_187688.1	695	NT_187636.1	12	NW_003315943.1	730	NW_003315915.1	586	NW_021160007.1	81	NT_187690.1	440	NT_187615.1	882	NT_187595.1	337
NW_013171801.1	41	NW_018654719.1	159	NW_015148966.1	386	NW_012132921.1	694	NT_187684.1	12	NT_187652.1	730	NW_009646196.1	585	NT_167219.1	80	NT_187620.1	437	NT_187612.1	880	NW_009646203.1	337
NW_003871093.1	41	NW_019805495.1	158	NT_187655.1	383	NT_187691.1	693	NT_187673.1	12	NT_187612.1	728	NT_187646.1	585	NT_187537.1	80	NW_016107308.1	436	NT_187645.1	880	NT_187390.1	336
NW_003315921.1	41	NW_015148966.1	155	NW_003315914.1	382	NT_187678.1	692	NT_113889.1	12	NT_187546.1	721	NT_187518.1	585	NT_187647.1	79	NT_187626.1	432	NT_187677.1	879	NT_187364.1	336
NW_021160015.1	41	NT_187558.1	154	NW_011332695.1	379	NW_003315966.2	689	NW_019805502.1	11	NW_003315915.1	719	NT_187661.1	582	NT_187523.1	79	NW_009646198.1	430	NW_009646207.1	878	NW_003315905.1	336
NT_187525.1	41	NW_018654723.1	154	NW_003315960.1	378	NW_011332694.1	677	NW_021160012.1	11	NW_021160024.1	711	NW_021160020.1	582	NW_003871060.2	78	NT_187536.1	429	NT_113949.2	877	NW_021160020.1	334
NW_004166862.2	41	NW_003315931.1	152	NT_187543.1	377	NW_003315915.1	669	NT_187590.1	11	NT_187529.1	708	NW_017852932.1	578	NW_003315972.2	74	NT_187662.1	427	NW_021159995.1	871	NT_187610.1	333
NW_003315972.2	41	NW_017852929.1	152	NW_004166862.2	376	NT_187542.1	666	NT_187557.1	11	NW_021159995.1	706	NW_009646209.1	576	NT_187578.1	73	NT_187609.1	427	NT_187644.1	869	NT_187661.1	333
NT_187635.1	41	NW_004504305.1	150	NW_021159995.1	374	NT_187609.1	660	NW_019805490.1	11	NT_187367.1	698	NW_003315952.3	575	NT_187650.1	73	NW_015148967.1	426	NT_187560.1	864	NW_016107299.1	331
NW_003571033.2	41	NT_113888.1	150	NW_003871060.2	373	NT_187553.1	659	NW_012132914.1	11	NW_003315928.1	695	NT_187630.1	574	NT_187629.1	73	NT_187540.1	425	NW_012132915.1	849	NT_187564.1	330
NW_003315946.1	41	NT_187652.1	148	NW_003315918.1	373	NW_016107311.1	655	NT_187559.1	11	NW_009646200.1	693	NW_018654719.1	572	NW_021160026.1	72	NT_187622.1	423	NT_187668.1	848	NW_021160006.1	327
NW_003315929.1	40	NT_187590.1	147	NT_187583.1	371	NT_187628.1	654	NW_003315915.1	11	NT_187513.1	684	NT_187586.1	569	NW_017852928.1	72	NT_187678.1	422	NT_187672.1	847	NT_187682.1	326
NT_187656.1	40	NW_021159996.1	146	NT_187692.1	370	NT_187547.1	653	NW_009646200.1	11	NT_187567.1	683	NW_017363820.1	568	NW_014040930.1	72	NW_019805494.1	419	NW_012132914.1	829	NW_018654721.1	326
NT_187619.1	40	NT_187602.1	146	NT_187389.1	369	NW_019805495.1	650	NT_187497.1	11	NW_017363820.1	679	NT_187569.1	565	NT_187539.1	70	NW_003871091.1	413	NW_003315960.1	824	NT_187675.1	324
NW_013171806.1	40	NT_187382.1	146	NT_187504.1	368	NW_019805489.1	649	NT_187582.1	11	NW_018654707.1	678	NW_012132919.1	560	NT_113930.2	69	NW_009646200.1	412	NT_187642.1	821	NW_009646207.1	322
NT_187604.1	40	NT_187546.1	145	NT_187688.1	368	NW_016107306.1	636	NT_187367.1	11	NW_003315909.1	676	NT_187610.1	559	NT_187559.1	67	NT_187527.1	407	NW_003315909.1	820	NT_187606.1	320
NW_015148969.1	40	NW_004166862.2	145	NT_187635.1	365	NW_009646204.1	628	NW_003315972.2	11	NW_013171809.1	674	NT_187592.1	559	NW_011332695.1	66	NW_017363816.1	404	NT_187643.1	820	NT_187664.1	318
NT_187616.1	40	NW_021160008.1	140	NW_003315908.1	364	NT_187641.1	628	NW_003315918.1	11	NT_187666.1	669	NW_003315946.1	558	NT_187605.1	65	NT_187631.1	397	NW_014040930.1	815	NT_187633.1	318
NT_187655.1	39	NT_187527.1	137	NT_187595.1	363	NT_187585.1	625	NW_013171811.1	11	NT_187578.1	664	NT_187686.1	555	NW_021160021.1	64	NW_003315969.2	393	NT_187531.1	814	NW_009646196.1	317
NT_167219.1	39	NW_003315972.2	135	NT_187649.1	362	NT_187560.1	615	NT_187638.1	11	NW_003315961.1	660	NW_009646207.1	553	NW_017363813.1	63	NT_187574.1	390	NT_187638.1	805	NW_003315971.2	316
NW_019805495.1	39	NW_003315906.1	132	NW_016107301.1	361	NW_021160029.1	612	NW_016107307.1	11	NW_021159988.1	654	NW_018654716.1	548	NW_019805492.1	63	NW_015148966.1	389	NW_015495298.1	801	NW_021160016.1	316
NW_021160021.1	39	NT_187605.1	130	NW_015148969.1	358	NT_187636.1	611	NT_187645.1	11	NT_187615.1	651	NT_187682.1	547	NT_187543.1	60	NW_015148969.1	387	NW_015148967.1	799	NT_187636.1	316
NW_003315914.1	38	NT_187561.1	128	NT_187587.1	357	NW_003315928.1	602	NW_016107310.1	11	NW_019805498.1	650	NW_014040930.1	546	NW_003315952.3	60	NT_187599.1	382	NW_018654707.1	798	NW_014040931.1	316
NT_187632.1	38	NW_013171812.1	127	NT_187593.1	352	NT_187627.1	600	NT_187669.1	11	NT_187626.1	645	NW_011332697.1	546	NW_009646198.1	59	NT_187555.1	382	NW_012132919.1	792	NT_187666.1	313
NW_011332700.1	38	NW_003315934.1	126	NW_003315956.1	351	NW_003315938.1	599	NT_187639.1	11	NW_003315907.2	640	NT_187565.1	545	NW_003315934.1	58	NW_003315943.1	381	NT_187517.1	788	NW_003315961.1	312
NT_187595.1	38	NW_016107304.1	125	NW_003315930.1	348	NW_016107308.1	596	NW_003315930.1	11	NW_003315930.1	639	NW_018654710.1	541	NT_187583.1	57	NW_021160021.1	381	NW_021159988.1	785	NW_014040930.1	312
NW_013171809.1	38	NT_187658.1	120	NW_019805490.1	345	NW_003315953.2	593	NW_003315960.1	10	NW_019805492.1	638	NT_187606.1	541	NW_021159996.1	55	NT_187374.1	380	NW_021159987.1	777	NT_187630.1	307
NW_018654723.1	38	NT_187529.1	116	NW_021160007.1	343	NT_187390.1	592	NW_015148969.1	10	NT_187557.1	627	NW_019805487.1	536	NW_018654723.1	54	NW_003315968.2	379	NT_187549.1	771	NW_003315955.1	306
NW_019805493.1	37	NW_015148969.1	115	NT_187639.1	342	NW_013171802.1	592	NT_187566.1	10	NW_021159987.1	618	NW_003315971.2	534	NT_187551.1	54	NT_187585.1	379	NW_014040931.1	769	NW_018654706.1	298
NW_003315936.1	37	NT_187677.1	115	NT_187684.1	341	NW_013171812.1	591	NT_187627.1	10	NW_003315954.1	617	NW_016107299.1	531	NW_014040931.1	54	NW_004504305.1	379	NT_187640.1	763	NT_187641.1	298
NW_016107304.1	37	NT_187675.1	115	NT_187513.1	341	NT_187559.1	591	NT_187549.1	10	NT_187582.1	613	NW_021159998.1	530	NT_187540.1	53	NT_187543.1	378	NW_019805502.1	761	NW_017363820.1	287
NW_003315943.1	37	NW_016107312.1	114	NT_187647.1	340	NW_003315969.2	591	NW_003315919.1	10	NW_004166862.2	609	NW_003571036.1	527	NW_009646208.1	53	NW_003315914.1	376	NW_018654714.1	760	NW_015148968.1	287
NW_003315931.1	37	NT_187676.1	113	NT_187558.1	340	NT_187623.1	586	NW_021160021.1	10	NW_015148966.1	603	NT_187681.1	526	NT_187632.1	52	NT_187361.1	373	NW_011332695.1	752	NW_011332691.1	286
NT_187654.1	37	NW_018654716.1	113	NW_018654720.1	338	NW_015148969.1	586	NW_015495298.1	10	NW_013171805.1	602	NT_187584.1	526	NT_187565.1	52	NW_018654723.1	369	NW_019805488.1	743	NW_009646208.1	285
NT_187609.1	37	NT_113796.3	113	NT_187565.1	338	NT_187620.1	583	NW_013171804.1	10	NT_187517.1	601	NW_003315959.1	518	NW_019805497.1	52	NW_021160004.1	368	NT_187583.1	741	NW_016107306.1	283
NT_187554.1	36	NW_021160004.1	112	NT_187687.1	335	NT_187373.1	582	NT_187517.1	10	NT_187631.1	598	NW_003315906.1	512	NT_187627.1	52	NW_021159991.1	368	NW_009646208.1	740	NW_021160019.1	279
NW_013171799.1	36	NT_187683.1	112	NT_187523.1	335	NT_187386.1	580	NW_012132918.1	10	NW_012132914.1	597	NW_017363815.1	510	NW_013171813.1	51	NT_187619.1	367	NT_187617.1	739	NT_187617.1	277
NT_187624.1	36	NT_187674.1	112	NT_187678.1	335	NT_113796.3	570	NT_187543.1	10	NW_003871060.2	596	NW_003315934.1	508	NT_187567.1	51	NT_187677.1	365	NW_018654720.1	737	NT_187611.1	272
NT_187565.1	36	NT_187587.1	112	NT_187560.1	332	NW_003315964.2	567	NT_187620.1	10	NW_011332695.1	596	NW_003315972.2	504	NT_187555.1	50	NW_003315921.1	363	NW_019805499.1	735	NW_018654709.1	269
NT_187542.1	36	NW_017363816.1	111	NT_187624.1	332	NT_187364.1	565	NW_021160013.1	10	NW_015495300.1	594	NW_014040931.1	496	NW_009646194.1	50	NT_187549.1	361	NW_003315934.1	734	NT_187608.1	269
NT_187551.1	36	NW_003315928.1	111	NT_187673.1	331	NW_003871073.1	564	NW_021159991.1	10	NW_009646199.1	591	NT_187524.1	495	NT_187542.1	50	NW_013171811.1	360	NW_003571049.1	731	NT_187629.1	266
NT_187361.1	36	NT_187671.1	110	NW_018654707.1	331	NT_187499.1	564	NT_187544.1	10	NW_015495301.1	588	NW_021160002.1	490	NT_187692.1	49	NW_021160012.1	360	NW_015148968.1	730	NW_003315944.2	264
NT_187618.1	35	NT_187624.1	110	NW_016107300.1	328	NW_012132915.1	563	NT_187583.1	10	NW_003571033.2	588	NT_187648.1	487	NW_015148967.1	49	NW_019805495.1	359	NW_019805490.1	727	NW_021159989.1	259
NW_003315909.1	35	NT_187541.1	109	NT_187522.1	328	NT_187583.1	561	NW_019805501.1	10	NW_003315939.2	586	NW_015148968.1	485	NW_003315943.1	48	NW_017363818.1	358	NW_009646200.1	721	NW_003315964.2	258
NT_187620.1	35	NT_187574.1	106	NW_016107307.1	327	NW_003315935.1	560	NT_187616.1	10	NW_021160021.1	585	NW_013171809.1	480	NT_187648.1	48	NT_167211.2	356	NW_019805503.1	720	NW_003315972.2	257
NT_187692.1	35	NT_187515.1	104	NW_018654711.1	326	NW_009646199.1	560	NW_018654720.1	10	NT_113889.1	583	NW_021160007.1	479	NT_187515.1	47	NT_187546.1	355	NW_003315957.1	720	NT_187677.1	256
NW_003315969.2	35	NT_187513.1	103	NW_016107302.1	325	NT_187393.1	559	NW_021159993.1	10	NT_187563.1	582	NT_187653.1	479	NT_187675.1	47	NW_003315934.1	354	NT_187527.1	708	NW_016107311.1	253
NW_012132919.1	34	NT_187535.1	102	NW_013171805.1	324	NW_019805498.1	558	NW_019805493.1	10	NW_003315960.1	580	NT_187632.1	478	NT_187389.1	45	NW_021160023.1	347	NW_003315939.2	703	NW_018654719.1	251
NT_187675.1	34	NW_013171813.1	102	NT_187636.1	323	NW_021159993.1	556	NT_187637.1	10	NT_187665.1	580	NW_003315938.1	476	NT_187520.1	45	NW_003315940.1	345	NT_187557.1	703	NT_187542.1	251
NW_003871074.1	34	NT_187609.1	101	NW_017852931.1	323	NW_013171803.1	554	NT_187643.1	10	NW_009646198.1	578	NW_013171812.1	474	NW_013171810.1	45	NT_187593.1	342	NT_187579.1	701	NT_187609.1	250
NW_003315968.2	34	NT_187622.1	99	NW_016107305.1	321	NW_003315972.2	553	NT_187642.1	10	NT_187662.1	577	NT_187590.1	474	NW_015148968.1	45	NW_019805488.1	341	NW_003315922.2	694	NT_187569.1	249
NW_019805489.1	33	NT_187534.1	99	NT_187568.1	318	NW_009646200.1	551	NW_003315940.1	10	NT_187583.1	568	NW_009646208.1	470	NW_003315966.2	44	NW_018654711.1	338	NT_187602.1	691	NW_016107308.1	249
NW_003871092.1	33	NT_187664.1	99	NT_187670.1	318	NT_187545.1	549	NW_003315907.2	10	NT_187670.1	567	NW_003315955.1	468	NT_187674.1	44	NW_003315922.2	336	NW_009646199.1	683	NT_167250.2	244
NW_014040925.1	33	NT_187498.1	98	NT_187547.1	317	NW_021160010.1	548	NW_019805499.1	10	NW_015495298.1	566	NW_003315964.2	467	NW_021159988.1	43	NT_187380.1	335	NW_003315968.2	681	NT_187599.1	243
NW_016107312.1	33	NT_187632.1	95	NW_016107303.1	314	NT_187548.1	545	NW_003315922.2	9	NT_187555.1	558	NW_021159990.1	467	NT_187536.1	43	NW_019805491.1	328	NT_187552.1	676	NT_187573.1	240
NT_187676.1	33	NW_013171801.1	95	NW_003315931.1	314	NW_013171811.1	544	NW_015148968.1	9	NW_016107302.1	558	NW_019805501.1	465	NT_187620.1	43	NT_187505.1	328	NW_015148969.1	671	NW_012132919.1	240
NT_187674.1	33	NT_113793.3	94	NT_187638.1	311	NW_011332693.1	543	NW_014040931.1	9	NW_016107301.1	556	NW_003315957.1	463	NW_019805499.1	42	NW_021160018.1	325	NW_013171803.1	666	NT_187506.1	237
NW_003315906.1	33	NT_187520.1	94	NW_016107310.1	308	NT_187622.1	542	NW_009646208.1	9	NW_016107307.1	556	NW_009646203.1	460	NW_016107311.1	42	NW_018654724.1	323	NT_187599.1	663	NT_167209.1	237
NT_187543.1	33	NT_187582.1	93	NT_113889.1	308	NW_003571036.1	542	NT_187615.1	9	NW_018654723.1	555	NT_187622.1	455	NW_016107308.1	42	NW_016107302.1	322	NW_003315908.1	659	NT_187593.1	237
NT_187499.1	33	NW_021159991.1	91	NT_187669.1	307	NT_187574.1	541	NW_003315928.1	9	NW_013171812.1	553	NW_021160004.1	453	NW_017363820.1	41	NW_021160014.1	321	NT_187382.1	659	NT_187681.1	234
NW_018654711.1	32	NT_187593.1	91	NT_113793.3	307	NW_003315913.1	536	NW_003871073.1	9	NW_016107310.1	552	NT_187609.1	449	NW_017852931.1	40	NW_016107307.1	321	NW_003315941.1	655	NT_187539.1	233
NT_187590.1	32	NT_167215.1	90	NW_009646200.1	305	NT_113889.1	532	NT_187506.1	9	NT_187684.1	550	NT_187616.1	443	NT_187658.1	40	NW_021160026.1	320	NW_013171805.1	651	NT_187505.1	233
NW_013171811.1	32	NT_187662.1	90	NT_187665.1	304	NT_187533.1	527	NW_019805498.1	9	NT_187687.1	549	NT_187615.1	430	NW_014040928.1	40	NT_187552.1	320	NW_017852931.1	650	NW_021159996.1	232
NT_187648.1	32	NW_019805501.1	88	NT_187617.1	303	NW_003315968.2	522	NT_187533.1	9	NT_187638.1	548	NT_187580.1	429	NW_017363814.1	40	NW_009646209.1	319	NT_187637.1	648	NW_021160021.1	230
NT_187375.1	31	NT_187616.1	86	NW_011332700.1	302	NW_021160007.1	522	NT_187691.1	9	NT_187673.1	547	NT_187612.1	426	NW_012132914.1	39	NT_187557.1	318	NW_021160010.1	646	NT_187369.1	229
NT_187548.1	31	NW_021160021.1	85	NW_011332689.1	302	NT_187625.1	520	NT_187690.1	9	NW_019805494.1	543	NW_019805488.1	420	NT_187531.1	39	NT_187647.1	318	NW_003571036.1	640	NT_187503.1	229
NW_021160010.1	31	NT_187503.1	83	NW_017363816.1	300	NW_015148967.1	515	NT_187689.1	9	NT_187574.1	543	NT_187527.1	419	NW_003315915.1	39	NW_003315908.1	318	NW_021160008.1	636	NW_019805497.1	223
NW_021159995.1	31	NW_003315959.1	81	NW_003315966.2	300	NT_187535.1	514	NT_187688.1	9	NT_187669.1	543	NT_187547.1	418	NT_187593.1	39	NW_021160025.1	317	NT_187656.1	632	NT_187376.1	220
NT_187671.1	31	NT_187386.1	81	NT_113888.1	298	NW_017363818.1	510	NT_187649.1	9	NT_187552.1	540	NW_004504305.1	416	NW_011332689.1	38	NT_187525.1	317	NT_187632.1	629	NW_015148969.1	217
NT_187683.1	31	NT_187528.1	80	NT_187631.1	297	NW_003315907.2	505	NW_003315966.2	9	NT_187644.1	540	NT_187670.1	416	NT_187677.1	38	NW_017363820.1	317	NW_009646198.1	629	NT_187520.1	215
NW_003315919.1	31	NW_019805499.1	80	NT_187582.1	296	NW_003315921.1	493	NT_187389.1	9	NT_113796.3	538	NT_187631.1	415	NW_021159998.1	38	NW_019805493.1	316	NT_187543.1	627	NW_011332688.1	214
NW_018654716.1	31	NW_018654708.1	79	NW_003315958.1	294	NW_019805491.1	486	NT_167208.1	9	NT_187645.1	535	NW_021160008.1	410	NT_187619.1	38	NT_187523.1	316	NW_021160015.1	605	NT_187571.1	214
NW_009646204.1	30	NW_003315953.2	78	NW_016107309.1	293	NW_018654707.1	485	NW_011332700.1	9	NW_003315919.1	534	NW_003315942.2	410	NW_016107313.1	37	NT_187541.1	316	NT_187666.1	597	NW_003315963.1	213
NT_187592.1	30	NT_187540.1	76	NW_019805495.1	291	NT_187526.1	477	NT_187617.1	9	NW_003871074.1	534	NT_187515.1	405	NT_187590.1	36	NT_187579.1	314	NW_011332697.1	592	NW_003315970.2	212
NW_021159994.1	30	NW_021159993.1	75	NW_003315968.2	289	NW_003315945.1	473	NW_003315942.2	9	NW_003315958.1	534	NW_013171799.1	405	NW_015495298.1	36	NW_016107301.1	313	NT_187566.1	591	NW_003315913.1	211
NT_187574.1	30	NW_011332694.1	75	NW_019805488.1	288	NW_004504305.1	470	NW_019805494.1	9	NT_167215.1	533	NT_187560.1	400	NT_187641.1	36	NW_021160013.1	312	NW_003315956.1	586	NW_019805501.1	210
NW_021160002.1	29	NT_187566.1	74	NW_003315941.1	288	NT_187529.1	470	NW_012132921.1	9	NT_187637.1	533	NT_187656.1	398	NW_021159995.1	36	NT_167219.1	310	NW_011332689.1	583	NW_021159990.1	202
NT_113948.1	29	NT_187594.1	74	NT_187643.1	287	NT_187599.1	468	NT_187542.1	9	NT_187643.1	528	NW_021159989.1	395	NW_004166862.2	35	NW_003315960.1	309	NW_012132921.1	579	NT_187631.1	201
NT_187626.1	29	NT_187572.1	74	NW_021160003.1	284	NW_003315931.1	459	NW_015495300.1	9	NT_187566.1	527	NT_187641.1	390	NW_003871074.1	35	NW_013171812.1	308	NW_004504305.1	568	NT_187616.1	201
NW_021159988.1	29	NT_167219.1	73	NW_016107314.1	282	NW_013171810.1	459	NW_015495301.1	9	NT_187642.1	522	NT_187537.1	382	NW_013171805.1	35	NT_187670.1	308	NW_013171804.1	564	NT_187683.1	198
NT_187662.1	29	NT_187592.1	73	NW_003315939.2	281	NW_003315960.1	449	NW_016107300.1	9	NT_187535.1	517	NW_003315966.2	382	NT_187522.1	35	NT_187687.1	301	NW_012132918.1	559	NW_016107313.1	197
NT_187530.1	29	NT_187367.1	71	NT_187524.1	279	NW_003315965.1	443	NW_016107303.1	9	NT_187374.1	517	NT_187389.1	380	NT_187636.1	35	NT_187684.1	301	NT_187374.1	557	NT_187367.1	196
NT_187563.1	29	NW_003315969.2	70	NT_187619.1	278	NW_003315906.1	441	NW_019805491.1	8	NT_187540.1	515	NT_187558.1	378	NW_003871073.1	35	NT_187638.1	301	NW_003315961.1	557	NT_187686.1	195
NT_113930.2	28	NT_187362.1	67	NW_003871093.1	275	NW_019805503.1	440	NW_018654723.1	8	NT_187621.1	515	NT_187636.1	372	NT_187570.1	35	NT_187499.1	298	NW_021160000.1	553	NT_187685.1	195
NW_021159987.1	28	NT_187375.1	66	NW_013171804.1	275	NW_003315929.1	438	NT_187501.1	8	NW_018654720.1	511	NW_013171810.1	366	NW_016107307.1	35	NT_187673.1	297	NW_003315931.1	552	NT_187527.1	194
NW_019805494.1	28	NT_187654.1	66	NT_187528.1	273	NT_187595.1	433	NT_187532.1	8	NW_019805493.1	504	NT_187597.1	363	NW_019805498.1	34	NT_187548.1	295	NW_018654708.1	548	NW_016107312.1	192
NT_187506.1	28	NT_187389.1	65	NT_187640.1	270	NT_187666.1	428	NT_187374.1	8	NW_016107303.1	503	NT_187692.1	362	NW_003315909.1	34	NW_003315959.1	295	NW_019805492.1	525	NW_003315906.1	191
NW_019805491.1	28	NT_187504.1	64	NT_187621.1	268	NW_003315961.1	428	NT_187580.1	8	NW_016107300.1	502	NT_187619.1	360	NT_187369.1	34	NW_012132921.1	292	NT_187540.1	524	NT_187674.1	191
NT_187386.1	28	NW_013171805.1	64	NT_187672.1	267	NW_003315909.1	425	NT_187524.1	8	NW_021160023.1	501	NW_019805499.1	355	NT_187671.1	34	NW_009646204.1	291	NT_187574.1	523	NW_003871060.2	190
NT_187557.1	28	NT_187565.1	63	NT_187539.1	265	NW_018654712.1	425	NT_187381.1	8	NT_187533.1	500	NT_187623.1	347	NT_187653.1	34	NT_187645.1	291	NT_187595.1	523	NT_187639.1	190
NT_187593.1	28	NW_021160023.1	60	NW_013171806.1	264	NW_013171805.1	420	NT_167213.1	8	NW_016107314.1	500	NW_018654723.1	344	NW_003315931.1	34	NW_018654709.1	290	NW_003315952.3	512	NT_187580.1	189
NW_015148966.1	28	NT_187524.1	56	NT_187574.1	264	NT_187551.1	415	NW_003315953.2	8	NW_017852931.1	499	NT_187369.1	341	NW_021159987.1	32	NT_187669.1	288	NT_187665.1	504	NW_017363815.1	188
NT_113901.1	27	NT_187559.1	56	NT_187533.1	263	NT_187635.1	411	NT_187550.1	8	NW_016107309.1	499	NT_187644.1	333	NW_016107312.1	32	NT_187531.1	288	NT_187373.1	498	NW_003871091.1	188
NW_003571049.1	27	NT_187648.1	55	NW_004504305.1	262	NT_187618.1	402	NT_187647.1	8	NW_003315953.2	496	NW_021160021.1	330	NT_187676.1	32	NW_012132918.1	287	NW_019805501.1	496	NW_003315946.1	187
NW_003315966.2	27	NT_167208.1	55	NT_187506.1	262	NW_003871074.1	400	NT_187523.1	8	NW_016107305.1	494	NT_187550.1	329	NT_187683.1	32	NW_003871074.1	287	NW_018654709.1	490	NT_187648.1	185
NT_187362.1	27	NW_003315919.1	53	NT_113949.2	261	NW_014040928.1	390	NT_187619.1	8	NT_113949.2	492	NW_021160023.1	325	NT_187579.1	31	NT_187644.1	285	NW_021160029.1	490	NT_187538.1	184
NT_187621.1	27	NW_013171799.1	52	NW_003871074.1	261	NT_187578.1	389	NW_003315939.2	8	NT_187628.1	491	NW_021160018.1	322	NW_019805490.1	31	NT_187522.1	284	NW_013171808.1	485	NT_187622.1	183
NT_187560.1	27	NT_187568.1	51	NT_187668.1	260	NW_016107313.1	386	NW_003571036.1	8	NT_187668.1	490	NW_019805490.1	319	NW_011332700.1	31	NT_187643.1	283	NW_011332700.1	479	NT_187687.1	183
NW_019805488.1	26	NW_003571050.1	50	NT_187499.1	259	NT_187685.1	380	NT_187579.1	8	NW_013171806.1	484	NW_019805498.1	317	NT_187626.1	31	NT_187637.1	283	NW_003315964.2	468	NT_187684.1	183
NT_167209.1	26	NT_187539.1	48	NT_187498.1	258	NW_012132918.1	379	NW_003871074.1	8	NT_187692.1	484	NW_003315944.2	316	NT_187685.1	31	NW_016107310.1	280	NW_018654723.1	462	NT_187586.1	182
NW_019805490.1	26	NT_187522.1	47	NT_187369.1	254	NT_187531.1	379	NW_009646204.1	8	NW_003571036.1	483	NT_187544.1	306	NT_187639.1	31	NW_003315942.2	278	NW_019805495.1	459	NT_187676.1	182
NT_187599.1	26	NW_003315965.1	46	NT_187645.1	253	NW_003315919.1	377	NW_021159996.1	8	NT_187553.1	481	NW_021160013.1	304	NT_187686.1	31	NT_187642.1	278	NW_013171812.1	433	NT_187671.1	181
NT_167211.2	25	NT_187665.1	46	NT_167218.1	249	NT_187568.1	376	NW_016107308.1	8	NT_187617.1	480	NW_021160012.1	301	NW_016107309.1	31	NT_187572.1	277	NT_187652.1	426	NW_018654716.1	181
NW_018654720.1	25	NT_187567.1	46	NT_187644.1	247	NT_187686.1	372	NW_016107305.1	8	NT_187640.1	480	NT_187373.1	301	NW_016107310.1	31	NW_019805490.1	272	NW_018654724.1	394	NW_003315931.1	181
NT_187497.1	25	NW_003315958.1	44	NW_021160008.1	247	NT_187374.1	371	NW_016107314.1	8	NT_187619.1	472	NW_017852931.1	300	NW_021160014.1	31	NT_187592.1	271	NW_003315945.1	392	NT_187673.1	181
NT_187514.1	25	NT_167213.1	43	NW_003315919.1	246	NT_187639.1	369	NT_113949.2	8	NW_003315945.1	469	NT_187626.1	294	NT_187510.1	30	NW_009646199.1	270	NW_012132917.1	383	NT_187670.1	181
NT_187374.1	25	NW_015495300.1	43	NW_003315957.1	245	NW_021160023.1	365	NW_013171805.1	7	NT_187672.1	469	NT_187573.1	293	NT_187373.1	30	NT_187652.1	265	NW_003871073.1	382	NT_187644.1	181
NT_187547.1	25	NW_017363820.1	43	NT_187597.1	244	NW_021160025.1	363	NT_187515.1	7	NT_187531.1	466	NT_187621.1	291	NW_013171803.1	30	NW_013171799.1	263	NT_187542.1	374	NT_187638.1	180
NT_187364.1	24	NT_187617.1	40	NW_003315953.2	243	NT_187563.1	347	NW_018654724.1	7	NW_021160012.1	464	NW_021160026.1	287	NW_003315959.1	30	NT_167218.1	261	NW_011332698.1	367	NW_021160007.1	179
NT_187526.1	24	NT_187656.1	40	NW_012132921.1	241	NT_187692.1	346	NT_187623.1	7	NW_003315938.1	462	NW_021159991.1	285	NW_019805502.1	29	NW_014040928.1	258	NT_187616.1	367	NT_187615.1	178
NT_187378.1	24	NW_021160012.1	36	NW_012132918.1	240	NT_187662.1	344	NW_019805495.1	7	NT_187506.1	460	NT_187554.1	285	NT_187615.1	29	NW_003571036.1	257	NT_187420.1	361	NW_016107301.1	175
NT_187677.1	24	NT_167214.1	35	NT_187642.1	238	NT_187514.1	342	NW_018654707.1	7	NT_187549.1	459	NW_021160010.1	283	NW_011332694.1	28	NW_019805492.1	251	NT_187553.1	356	NW_016107310.1	173
NW_018654724.1	24	NW_003315918.1	34	NW_021159991.1	238	NW_019805493.1	336	NW_013171806.1	7	NW_003315918.1	459	NW_017363816.1	279	NW_019805503.1	28	NT_187554.1	250	NT_187548.1	354	NW_016107302.1	173
NT_187389.1	24	NW_003315941.1	33	NT_167208.1	237	NT_187582.1	334	NT_187678.1	7	NT_167211.2	459	NT_187533.1	277	NW_009646204.1	28	NW_013171800.1	247	NT_187546.1	350	NW_011332697.1	172
NT_187373.1	24	NT_187388.1	32	NT_187505.1	237	NW_021159987.1	333	NT_187592.1	7	NT_187599.1	456	NW_003315914.1	276	NW_003315968.2	28	NT_187635.1	246	NT_187537.1	347	NW_013171813.1	171
NT_187392.1	23	NW_015495301.1	31	NW_013171801.1	237	NW_021159992.1	325	NT_187589.1	7	NW_013171804.1	455	NW_003315945.1	274	NW_003571050.1	28	NT_187497.1	246	NW_019805491.1	346	NW_003315960.1	169
NT_187685.1	23	NT_187666.1	31	NT_187580.1	236	NW_017852931.1	321	NW_013171808.1	7	NT_113793.3	453	NT_187376.1	265	NT_187621.1	28	NT_187528.1	246	NT_187533.1	342	NW_019805488.1	169
NT_187686.1	23	NW_021159987.1	31	NT_187497.1	232	NW_016107301.1	317	NW_009646199.1	7	NT_187510.1	449	NT_187535.1	265	NW_019805494.1	27	NW_019805502.1	245	NT_187497.1	337	NW_004504305.1	168
NW_016107306.1	23	NW_003571036.1	30	NW_018654709.1	229	NT_187503.1	316	NT_187386.1	7	NW_003315908.1	448	NW_003315921.1	265	NT_187625.1	27	NW_016107300.1	240	NW_003315966.2	332	NW_021159988.1	167
NT_187670.1	23	NT_187557.1	30	NW_003315938.1	225	NW_016107302.1	313	NW_004166862.2	7	NT_187579.1	445	NW_003315913.1	264	NT_187687.1	27	NW_016107309.1	240	NT_167208.1	328	NT_187551.1	166
NT_187555.1	23	NW_021159994.1	30	NW_021159988.1	225	NW_016107307.1	310	NW_021160014.1	7	NT_113888.1	445	NT_187635.1	260	NT_187508.1	26	NW_016107303.1	239	NT_187662.1	326	NT_187559.1	166
NW_021160007.1	23	NW_013171808.1	29	NT_187637.1	224	NT_187684.1	310	NW_003315921.1	7	NW_012132915.1	444	NT_187525.1	260	NT_187524.1	26	NW_003315939.2	236	NT_187362.1	325	NW_003315921.1	163
NW_021159990.1	23	NT_187548.1	29	NT_187566.1	224	NT_187687.1	310	NT_187631.1	7	NT_187525.1	440	NT_187617.1	255	NW_016107314.1	26	NW_016107305.1	236	NT_187376.1	316	NW_013171812.1	163
NT_187368.1	22	NW_003315961.1	29	NT_187503.1	220	NT_187673.1	307	NW_018654711.1	7	NW_021160014.1	439	NT_187582.1	246	NT_187550.1	26	NT_113930.2	234	NW_017363818.1	315	NT_187515.1	162
NW_016107311.1	22	NW_011332700.1	28	NW_003315942.2	220	NT_187670.1	307	NW_016107309.1	7	NW_018654711.1	437	NT_187655.1	240	NT_187374.1	26	NW_021159987.1	233	NW_019805489.1	312	NW_016107300.1	161
NT_187636.1	22	NW_003315966.2	27	NT_187374.1	217	NT_187555.1	302	NT_187672.1	7	NW_011332700.1	435	NW_003315960.1	238	NW_011332693.1	26	NW_016107314.1	231	NW_003871060.2	310	NW_016107314.1	161
NW_003315908.1	22	NW_021160010.1	27	NT_187501.1	216	NW_003871093.1	301	NT_187668.1	7	NW_017363818.1	432	NW_011332694.1	236	NW_018654726.1	25	NT_187628.1	228	NT_187522.1	306	NT_187627.1	160
NT_187572.1	22	NW_016107306.1	27	NW_018654712.1	216	NT_187638.1	301	NT_187581.1	7	NW_019805495.1	429	NT_167213.1	231	NW_018654720.1	25	NW_003571033.2	227	NW_003315907.2	305	NW_016107303.1	160
NW_018654707.1	22	NT_187647.1	27	NW_015495300.1	215	NT_187669.1	301	NT_187640.1	7	NT_187497.1	428	NT_187420.1	229	NW_003315945.1	25	NT_187655.1	226	NW_021160003.1	305	NT_113949.2	160
NT_187646.1	22	NT_187523.1	27	NT_187531.1	214	NW_021160021.1	300	NW_021159988.1	6	NT_187647.1	428	NW_003315931.1	228	NW_013171812.1	25	NT_187515.1	221	NW_017852932.1	293	NT_187368.1	159
NW_021159992.1	22	NW_021160018.1	27	NT_187527.1	213	NT_187643.1	299	NT_187599.1	6	NT_187523.1	421	NT_187380.1	228	NT_187684.1	25	NT_187672.1	220	NT_187499.1	293	NT_187640.1	157
NW_021159998.1	22	NW_003315909.1	26	NW_019805503.1	212	NT_187645.1	296	NT_187548.1	6	NT_187363.1	420	NT_187522.1	220	NT_187673.1	25	NW_021160031.1	217	NT_187554.1	293	NT_187626.1	156
NW_011332698.1	22	NW_016107311.1	26	NW_003315969.2	210	NT_187637.1	294	NT_187662.1	6	NT_187581.1	411	NT_187504.1	219	NT_187637.1	25	NW_003315936.1	217	NW_021160018.1	288	NT_187582.1	155
NW_004504305.1	22	NW_013171803.1	25	NT_187555.1	209	NT_187644.1	294	NT_113901.1	6	NW_011332694.1	410	NT_187552.1	218	NT_187560.1	24	NT_113949.2	216	NW_011332694.1	285	NT_187550.1	155
NT_187515.1	21	NW_003571049.1	25	NT_167215.1	208	NT_187515.1	289	NT_187361.1	6	NW_021160028.1	410	NT_167218.1	217	NT_187544.1	24	NT_187640.1	215	NW_003315914.1	279	NT_187570.1	150
NW_016107313.1	21	NW_017852931.1	25	NT_187572.1	204	NW_016107310.1	287	NT_167209.1	6	NT_187655.1	406	NW_009646194.1	215	NT_187662.1	24	NT_187668.1	212	NW_013171800.1	278	NT_187632.1	150
NW_018654709.1	21	NW_019805490.1	25	NW_018654724.1	201	NT_167214.1	286	NW_019805489.1	6	NW_015148969.1	402	NT_187497.1	215	NT_187557.1	24	NT_187529.1	208	NT_167213.1	276	NT_187624.1	149
NT_187518.1	21	NT_187621.1	24	NW_011332694.1	198	NT_187557.1	284	NT_187553.1	6	NT_167208.1	400	NT_187570.1	215	NT_187669.1	24	NT_187625.1	208	NT_187503.1	268	NT_187560.1	145
NT_187653.1	21	NW_016107301.1	23	NW_019805494.1	194	NT_187388.1	284	NT_187648.1	6	NW_021160025.1	400	NW_018654720.1	202	NT_187645.1	24	NT_187369.1	208	NT_187623.1	264	NW_021159993.1	145
NT_187522.1	21	NW_011332689.1	22	NW_021160010.1	191	NW_021159991.1	278	NT_187597.1	6	NW_013171811.1	399	NT_187529.1	198	NT_187643.1	24	NT_187388.1	198	NT_187526.1	259	NT_187547.1	141
NT_187367.1	21	NW_021160013.1	22	NW_021159992.1	189	NW_016107300.1	278	NW_003571033.2	6	NW_012132917.1	399	NT_187662.1	198	NW_019805495.1	24	NT_187504.1	196	NW_021159994.1	259	NT_187689.1	139
NT_187639.1	20	NT_187420.1	22	NT_187375.1	186	NW_016107303.1	278	NT_187568.1	6	NW_021160015.1	397	NT_187553.1	197	NW_021159991.1	24	NT_187535.1	196	NT_187504.1	257	NW_016107307.1	139
NT_187641.1	20	NW_019805489.1	22	NW_009646198.1	185	NT_187549.1	276	NW_021160026.1	6	NW_017363816.1	396	NW_011332689.1	195	NW_009646199.1	24	NW_019805489.1	194	NW_003315940.1	257	NT_187557.1	136
NW_013171808.1	20	NW_016107313.1	21	NT_113796.3	184	NW_021160014.1	276	NT_187547.1	6	NW_003315940.1	394	NT_187388.1	190	NT_187558.1	23	NT_187550.1	194	NT_187563.1	252	NT_187585.1	132
NT_187544.1	20	NT_187641.1	21	NW_003571033.2	179	NW_003571033.2	276	NT_187635.1	6	NT_187551.1	393	NT_187624.1	186	NT_113949.2	23	NT_187594.1	192	NW_021160013.1	246	NW_011332698.1	128
NT_187582.1	20	NT_187639.1	20	NW_014040925.1	177	NW_016107305.1	275	NW_003315959.1	6	NT_187528.1	390	NW_015148966.1	186	NT_187670.1	23	NT_187621.1	190	NT_187547.1	246	NW_021160001.1	127
NW_017363816.1	19	NT_187361.1	20	NT_187391.1	176	NW_016107314.1	274	NW_014040925.1	6	NW_009646204.1	382	NW_003871092.1	180	NT_187668.1	23	NW_021159997.1	188	NT_187501.1	241	NW_018654707.1	125
NW_003315959.1	19	NW_016107302.1	20	NT_187646.1	175	NT_113949.2	274	NW_021160015.1	6	NW_013171800.1	378	NW_015495300.1	180	NT_187640.1	23	NT_187582.1	187	NT_187505.1	239	NT_187645.1	123
NT_187365.1	19	NT_187570.1	20	NT_187518.1	175	NW_016107309.1	273	NW_013171810.1	6	NT_167213.1	375	NW_012132921.1	178	NT_187638.1	23	NT_187597.1	185	NT_187635.1	229	NT_187643.1	123
NT_187433.1	19	NW_016107307.1	20	NW_003871073.1	168	NT_187647.1	270	NT_187560.1	6	NT_187514.1	374	NW_021159988.1	177	NT_187599.1	23	NT_187553.1	180	NT_187389.1	225	NT_187532.1	121
NW_021159993.1	19	NW_016107310.1	20	NW_019805493.1	167	NT_187523.1	269	NW_003315941.1	6	NW_003871073.1	370	NT_187599.1	173	NT_187568.1	22	NW_013171806.1	178	NW_003315918.1	223	NW_009646194.1	121
NT_187423.1	19	NT_187686.1	20	NT_187625.1	164	NT_187672.1	264	NW_021159994.1	6	NW_003315959.1	365	NT_187563.1	173	NW_021160029.1	22	NT_113901.1	177	NT_187386.1	221	NT_187637.1	119
NT_187380.1	18	NT_187626.1	20	NT_187420.1	164	NT_187668.1	264	NW_013171800.1	6	NW_003315914.1	359	NT_113930.2	169	NW_017363818.1	22	NW_003315957.1	177	NW_004166862.2	220	NW_016107305.1	118
NT_187504.1	18	NT_187547.1	19	NW_021160031.1	163	NT_167213.1	263	NW_021160010.1	5	NT_187380.1	355	NW_015495301.1	169	NT_187672.1	22	NW_013171801.1	176	NT_187529.1	217	NT_113930.2	117
NW_003571036.1	18	NT_187499.1	19	NT_167209.1	161	NT_187640.1	262	NT_187368.1	5	NW_021160018.1	353	NT_187424.1	169	NT_187644.1	22	NW_013171810.1	176	NT_187581.1	215	NT_187691.1	117
NT_187558.1	18	NW_021160029.1	19	NW_021160023.1	158	NT_187525.1	252	NW_013171801.1	5	NW_021160013.1	352	NW_003315929.1	169	NW_021160003.1	21	NW_013171805.1	175	NW_003315965.1	214	NT_187649.1	117
NW_013171810.1	18	NW_018654712.1	18	NW_011332698.1	158	NT_187550.1	252	NW_003315931.1	5	NW_019805489.1	351	NW_013171800.1	167	NT_187623.1	20	NW_011332694.1	173	NW_003315938.1	211	NT_187501.1	114
NW_013171804.1	18	NT_187563.1	18	NT_187529.1	158	NW_011332698.1	246	NT_187555.1	5	NW_003315968.2	348	NW_018654724.1	164	NT_187642.1	20	NW_003871073.1	173	NW_013171810.1	209	NW_016107309.1	114
NW_012132917.1	17	NT_187391.1	18	NT_187551.1	157	NW_019805488.1	246	NT_187655.1	5	NW_003871093.1	336	NT_187557.1	161	NW_003315960.1	19	NW_011332700.1	172	NW_009646204.1	209	NT_187690.1	111
NT_187420.1	17	NT_187687.1	18	NT_187373.1	156	NT_187554.1	244	NW_003871093.1	5	NT_187560.1	332	NW_016107308.1	161	NW_003571049.1	19	NT_187420.1	166	NT_187655.1	206	NT_187688.1	110
NT_187432.1	17	NT_187685.1	18	NT_187615.1	153	NW_003315957.1	243	NT_187458.1	5	NT_187373.1	330	NT_187548.1	160	NT_187566.1	19	NW_003315953.2	165	NT_187620.1	204	NW_003571049.1	109
NW_016107302.1	17	NT_187636.1	18	NW_021160018.1	149	NW_015495300.1	239	NT_187628.1	5	NW_018654724.1	323	NT_167214.1	160	NT_187665.1	19	NW_021160003.1	164	NT_187692.1	197	NT_187656.1	109
NW_016107308.1	16	NT_187655.1	18	NW_019805489.1	149	NW_021159994.1	236	NT_187563.1	5	NW_013171801.1	323	NW_016107300.1	157	NT_187376.1	18	NW_003571049.1	164	NT_187568.1	188	NT_187678.1	107
NW_003871073.1	16	NW_021160026.1	17	NW_021160013.1	141	NT_167211.2	236	NT_187530.1	5	NT_187618.1	323	NT_113948.1	152	NT_187574.1	18	NW_003871093.1	159	NT_187521.1	174	NW_021159992.1	106
NW_003315967.2	16	NT_187599.1	17	NT_187372.1	138	NW_003315922.2	227	NW_021160003.1	5	NT_187503.1	322	NT_187555.1	149	NW_019805489.1	18	NW_021159988.1	159	NW_021159993.1	171	NT_187581.1	104
NW_003315922.2	16	NW_016107308.1	17	NW_021160012.1	138	NW_015495301.1	219	NT_187528.1	5	NT_187623.1	316	NW_016107305.1	149	NW_019805493.1	18	NT_187526.1	158	NW_013171801.1	166	NW_013171809.1	103
NT_187647.1	16	NT_187638.1	17	NT_187550.1	137	NT_187655.1	213	NT_187552.1	5	NW_013171799.1	314	NW_016107309.1	149	NW_013171806.1	17	NW_011332689.1	154	NT_187506.1	166	NW_011332689.1	99
NT_187523.1	16	NT_187670.1	17	NT_187376.1	135	NT_187528.1	207	NT_187551.1	5	NT_187530.1	304	NW_016107314.1	145	NT_187380.1	16	NW_021159994.1	153	NW_018654712.1	160	NT_187672.1	98
NW_003315953.2	16	NT_187525.1	17	NW_012132917.1	133	NW_021160028.1	204	NW_018654726.1	5	NW_018654712.1	303	NW_016107303.1	143	NW_012132918.1	16	NW_004166862.2	153	NW_021160014.1	159	NW_015148966.1	97
NT_187527.1	16	NW_021159988.1	17	NW_015495301.1	126	NT_113793.3	204	NW_013171812.1	4	NT_187522.1	299	NW_021160029.1	142	NW_012132917.1	16	NW_021160015.1	149	NW_003315958.1	158	NW_013171811.1	96
NT_187388.1	15	NW_013171804.1	16	NW_021159987.1	124	NT_187665.1	196	NW_021160029.1	4	NW_003315921.1	298	NW_021159987.1	142	NW_013171800.1	16	NT_187503.1	147	NW_018654711.1	157	NW_018654723.1	95
NT_187379.1	15	NT_187673.1	16	NW_021159994.1	123	NT_187513.1	192	NT_187521.1	4	NW_021160026.1	296	NT_187593.1	140	NT_187525.1	16	NW_018654707.1	146	NW_003315929.1	155	NW_003315967.2	94
NW_016107307.1	15	NW_003315967.2	15	NW_013171808.1	122	NT_187376.1	189	NT_187373.1	4	NW_003871092.1	295	NT_187384.1	140	NT_187581.1	16	NT_187514.1	142	NT_187555.1	154	NW_021159987.1	94
NT_187505.1	15	NT_187506.1	15	NT_187554.1	121	NW_003315936.1	182	NW_011332694.1	4	NW_021159994.1	291	NT_187530.1	138	NT_187628.1	15	NW_018654725.1	140	NW_003315919.1	149	NT_187619.1	92
NT_187631.1	15	NT_187684.1	15	NT_187628.1	121	NT_187646.1	181	NW_011332689.1	4	NT_187625.1	291	NW_004166862.2	138	NT_187572.1	15	NT_187376.1	140	NT_187550.1	149	NW_014040925.1	91
NW_011332689.1	15	NT_187645.1	15	NW_013171799.1	119	NT_187518.1	181	NW_003315929.1	4	NT_187420.1	290	NT_187528.1	138	NW_003315953.2	15	NT_187623.1	137	NT_167211.2	149	NW_018654720.1	91
NT_187665.1	15	NT_187646.1	15	NT_187549.1	118	NW_003315918.1	176	NT_187505.1	4	NT_187572.1	288	NT_187568.1	138	NT_187535.1	15	NT_167209.1	137	NW_003315936.1	148	NT_167208.1	90
NT_187594.1	15	NT_187518.1	15	NW_003315928.1	117	NW_004166862.2	167	NT_187369.1	4	NT_187548.1	283	NT_187503.1	137	NT_187528.1	14	NT_187521.1	135	NT_187621.1	147	NT_113901.1	89
NT_187376.1	14	NT_187642.1	14	NT_187548.1	117	NT_187597.1	166	NW_003315967.2	4	NW_018654709.1	283	NT_187433.1	133	NW_013171801.1	14	NW_003315945.1	133	NT_187380.1	145	NT_187386.1	89
NT_167214.1	14	NT_113901.1	14	NW_019805491.1	117	NW_003315958.1	159	NW_013171799.1	4	NT_187568.1	279	NT_187505.1	132	NT_187549.1	14	NW_003315928.1	129	NW_009646209.1	144	NW_003315922.2	89
NW_016107301.1	14	NT_187669.1	14	NT_187563.1	115	NT_187505.1	156	NT_167211.2	4	NT_113901.1	278	NT_187668.1	132	NT_187497.1	13	NT_187368.1	129	NT_113901.1	142	NT_187647.1	87
NW_003315960.1	13	NT_187643.1	14	NW_013171812.1	112	NT_187642.1	152	NT_187525.1	4	NT_187375.1	272	NT_187386.1	129	NT_187499.1	13	NT_187581.1	128	NT_187514.1	135	NT_187523.1	87
NT_167213.1	13	NT_187644.1	14	NW_003315936.1	110	NT_187506.1	150	NW_003315965.1	4	NT_187504.1	271	NT_187499.1	129	NW_003315957.1	13	NW_015495300.1	127	NT_187535.1	133	NW_013171808.1	83
NT_187684.1	13	NT_187510.1	14	NW_003315967.2	110	NT_187500.1	149	NT_187692.1	4	NT_187361.1	260	NT_187501.1	129	NT_187521.1	12	NT_167214.1	125	NT_187525.1	132	NW_011332692.1	82
NT_187673.1	13	NT_187625.1	14	NW_021160026.1	109	NW_013171808.1	145	NW_003315936.1	4	NT_113930.2	259	NT_187432.1	128	NW_003571033.2	12	NT_187665.1	125	NT_187381.1	123	NW_009646209.1	82
NT_187568.1	13	NT_187380.1	14	NT_187510.1	107	NT_187369.1	144	NT_187621.1	4	NW_003571049.1	255	NT_187640.1	127	NW_021160025.1	12	NW_015495301.1	120	NT_187589.1	119	NT_187521.1	81
NT_187500.1	13	NW_019805491.1	14	NT_187521.1	106	NT_187391.1	143	NW_021159987.1	3	NW_021160010.1	247	NW_003315922.2	126	NW_015495300.1	12	NT_167213.1	120	NW_003315967.2	118	NT_187597.1	81
NW_003315945.1	13	NW_021160015.1	13	NT_187589.1	104	NT_187624.1	136	NT_187594.1	3	NT_187550.1	247	NW_013171811.1	124	NT_187506.1	12	NT_167208.1	119	NW_013171806.1	116	NT_187522.1	79
NT_187625.1	13	NW_016107300.1	13	NW_021160014.1	103	NT_187521.1	132	NT_187522.1	3	NT_187388.1	245	NT_187362.1	121	NT_187368.1	12	NW_014040925.1	117	NW_021159997.1	114	NW_013171810.1	77
NW_009646209.1	12	NT_187526.1	13	NW_003571049.1	97	NW_021160003.1	128	NT_187646.1	3	NT_187365.1	240	NW_021160015.1	120	NW_019805491.1	11	NW_018654720.1	117	NW_021160026.1	112	NT_187548.1	73
NT_187501.1	12	NT_187637.1	13	NT_113930.2	96	NW_003571049.1	125	NT_187518.1	3	NT_167214.1	232	NT_187665.1	119	NW_018654711.1	11	NW_011332698.1	116	NW_021160002.1	106	NW_021160030.1	71
NT_187381.1	12	NT_187508.1	13	NW_003315959.1	95	NT_167209.1	124	NW_021159997.1	3	NT_187505.1	230	NW_021159993.1	118	NT_167209.1	11	NW_013171808.1	115	NT_187628.1	105	NT_187379.1	71
NT_187687.1	12	NT_167209.1	13	NT_113901.1	90	NW_013171800.1	123	NT_187424.1	3	NW_021159993.1	225	NW_003315928.1	118	NW_021159994.1	10	NT_187595.1	110	NT_187544.1	102	NT_187378.1	71
NT_187645.1	12	NW_016107303.1	12	NT_187502.1	90	NT_167215.1	122	NT_187504.1	3	NW_021160002.1	216	NT_187381.1	113	NT_187595.1	10	NT_187589.1	110	NT_187388.1	95	NT_187590.1	59
NT_187638.1	12	NW_016107305.1	12	NT_167219.1	88	NT_187498.1	121	NT_187526.1	3	NW_003315967.2	206	NT_187387.1	111	NT_187655.1	10	NW_003315918.1	108	NT_167219.1	95	NW_019805491.1	58
NT_187465.1	12	NT_187369.1	12	NT_187387.1	88	NW_021160012.1	114	NT_187574.1	3	NW_011332698.1	202	NW_003315958.1	110	NW_003315928.1	10	NT_187530.1	102	NW_003315921.1	90	NT_187669.1	45
NW_016107310.1	11	NW_003315945.1	11	NT_187384.1	87	NW_003315908.1	112	NW_013171803.1	3	NW_003315929.1	200	NT_187581.1	107	NW_003315920.1	10	NW_013171803.1	101	NT_187551.1	90	NT_187642.1	45
NT_187644.1	11	NT_113930.2	11	NT_187594.1	87	NT_167208.1	109	NT_187365.1	3	NT_187381.1	199	NW_021159992.1	107	NW_015495301.1	10	NT_187566.1	100	NT_187646.1	87	NT_187530.1	42
NT_187637.1	11	NW_009646209.1	11	NW_021159993.1	86	NW_013171799.1	108	NW_009646209.1	3	NT_187424.1	197	NT_187364.1	106	NT_187526.1	10	NW_013171804.1	99	NT_187518.1	87	NT_187621.1	35
NT_187528.1	11	NW_016107309.1	11	NT_187392.1	86	NW_021160013.1	102	NT_187380.1	3	NT_187433.1	195	NT_167211.2	105	NT_187589.1	10	NW_018654712.1	99	NT_167214.1	83	NW_018654724.1	32
NW_013171803.1	11	NT_187550.1	11	NT_187364.1	84	NT_187572.1	101	NW_021159992.1	3	NW_003315936.1	195	NT_187394.1	105	NW_003315958.1	10	NT_187373.1	98	NT_187365.1	79	NW_003315953.2	29
NT_187589.1	11	NW_011332698.1	11	NT_187530.1	82	NT_187594.1	100	NT_167219.1	3	NT_187394.1	193	NW_003315967.2	101	NT_187597.1	9	NT_187568.1	98	NT_187530.1	78	NT_187594.1	29
NT_187581.1	11	NT_167211.2	10	NW_021160025.1	82	NW_021160018.1	98	NT_187618.1	3	NT_187392.1	189	NT_187393.1	100	NW_021160013.1	9	NW_003871092.1	96	NW_003315959.1	76	NT_187389.1	27
NT_187424.1	10	NW_016107314.1	10	NT_187618.1	81	NW_021159999.1	98	NW_003315920.1	3	NT_187387.1	189	NT_187595.1	100	NW_021160018.1	9	NT_187501.1	96	NW_021160028.1	76	NW_019805490.1	27
NT_187623.1	10	NT_187500.1	10	NW_003315920.1	81	NW_021160015.1	98	NW_018654712.1	3	NW_009646209.1	186	NT_187594.1	96	NT_187504.1	8	NW_003315929.1	94	NT_187391.1	76	NT_187540.1	27
NT_187461.1	10	NW_009646205.1	10	NT_187390.1	79	NW_013171801.1	96	NW_011332693.1	3	NT_187364.1	180	NW_012132917.1	92	NW_013171799.1	8	NW_021160029.1	89	NT_187594.1	75	NT_187589.1	26
NT_187466.1	10	NT_187501.1	10	NT_187581.1	72	NW_021160026.1	93	NT_187535.1	2	NT_187508.1	172	NT_187625.1	92	NT_187618.1	8	NT_187563.1	88	NT_187368.1	75	NW_021160010.1	26
NW_021160028.1	9	NW_021160031.1	9	NW_021160015.1	72	NT_187368.1	92	NT_187391.1	2	NT_187594.1	169	NT_187510.1	90	NW_021160002.1	8	NW_012132917.1	85	NW_003871093.1	75	NT_187665.1	25
NW_011332692.1	9	NW_011332693.1	9	NW_003315945.1	71	NT_187530.1	91	NT_187420.1	2	NW_013171810.1	169	NT_187618.1	90	NW_021160028.1	7	NT_187560.1	83	NT_187375.1	74	NT_187646.1	25
NT_187643.1	9	NT_187618.1	9	NW_021160029.1	69	NW_013171804.1	76	NW_003871092.1	2	NW_021160029.1	163	NW_003571049.1	89	NW_003315921.1	7	NW_021159992.1	82	NT_167209.1	73	NT_187518.1	25
NT_187642.1	9	NT_187433.1	9	NT_187526.1	68	NT_187420.1	75	NW_011332698.1	2	NW_021159999.1	161	NT_113949.2	89	NT_187646.1	7	NT_187365.1	82	NT_187528.1	71	NT_187526.1	23
NT_187597.1	9	NT_187381.1	9	NW_019805487.1	67	NT_113930.2	67	NT_187572.1	2	NT_187501.1	153	NT_187365.1	87	NT_187518.1	7	NT_187646.1	80	NT_187500.1	68	NT_187668.1	21
NW_013171812.1	9	NW_003871093.1	8	NT_167213.1	67	NT_167219.1	67	NT_187378.1	2	NW_013171808.1	152	NW_019805491.1	86	NT_187500.1	6	NT_187518.1	80	NW_014040925.1	67	NW_004166862.2	20
NT_187366.1	8	NW_021160025.1	8	NW_009646205.1	66	NT_187381.1	65	NT_187379.1	2	NW_018654726.1	129	NT_187574.1	82	NT_187554.1	6	NW_003315958.1	77	NT_187591.1	65	NT_187623.1	19
NT_187387.1	8	NT_187589.1	8	NW_003871092.1	66	NT_187510.1	64	NT_187375.1	2	NW_003315920.1	122	NT_187521.1	82	NT_187563.1	6	NT_113948.1	75	NT_187508.1	63	NW_013171803.1	19
NT_187669.1	8	NT_113949.2	8	NT_187623.1	63	NW_014040925.1	63	NW_019805487.1	2	NW_019805491.1	121	NT_187672.1	81	NW_014040925.1	6	NT_187391.1	75	NT_187625.1	60	NW_009646205.1	19
NT_187369.1	8	NW_021160028.1	8	NW_003315921.1	60	NW_009646209.1	63	NW_021159999.1	2	NT_187595.1	120	NT_187647.1	80	NT_187362.1	4	NT_187508.1	74	NT_187572.1	60	NT_187365.1	18
NW_016107300.1	8	NW_021159999.1	7	NT_187361.1	59	NW_009646205.1	62	NW_021160031.1	2	NT_167219.1	119	NT_187523.1	79	NT_187391.1	4	NT_187500.1	72	NW_003871092.1	55	NW_021160025.1	15
NW_018654712.1	8	NT_187640.1	7	NW_009646209.1	59	NW_003315967.2	59	NT_113930.2	2	NT_187597.1	112	NT_113901.1	77	NW_003315929.1	4	NT_187424.1	69	NT_187618.1	51	NT_167219.1	14
NT_187421.1	8	NC_012920.1	7	NT_187378.1	55	NT_187375.1	56	NT_187433.1	1	NT_187368.1	107	NW_018654712.1	76	NT_167213.1	4	NT_187618.1	68	NW_021159992.1	51	NT_187361.1	14
NT_187550.1	8	NT_187384.1	7	NT_187379.1	55	NW_012132917.1	43	NT_187446.1	1	NT_187526.1	103	NT_187375.1	75	NW_021159997.1	4	NW_003315920.1	68	NW_018654726.1	48	NT_187528.1	14
NT_187384.1	7	NT_113948.1	7	NW_021160028.1	54	NT_187501.1	40	NW_009646205.1	1	NW_014040925.1	101	NT_187443.1	72	NC_012920.1	3	NW_021160002.1	67	NT_187366.1	43	NW_021159997.1	13
NW_009646205.1	7	NT_187424.1	7	NT_187591.1	47	NT_187365.1	39	NW_021160025.1	1	NT_187376.1	96	NW_011332698.1	69	NT_187530.1	3	NT_187387.1	64	NW_011332693.1	43	NW_003315958.1	13
NW_021159999.1	7	NW_021160002.1	7	NT_187381.1	35	NW_003871092.1	36	NT_187376.1	1	NW_009646205.1	90	NT_187526.1	68	NT_187375.1	3	NT_187423.1	60	NW_021159999.1	41	NT_187373.1	12
NT_187503.1	6	NT_187597.1	7	NT_187508.1	34	NT_187394.1	32	NC_012920.1	1	NT_187521.1	78	NT_187454.1	64	NW_003315936.1	3	NT_187372.1	59	NW_003315920.1	40	NW_021160029.1	12
NW_021159997.1	6	NT_187365.1	6	NW_021160002.1	33	NW_021159997.1	32	NT_113948.1	1	NT_187448.1	78	NW_009646205.1	63	NW_019805487.1	3	NT_187381.1	57	NT_187597.1	34	NW_011332693.1	11
NW_018654726.1	6	NT_187672.1	5	NW_013171803.1	31	NT_187424.1	31	NT_187384.1	1	NW_021159992.1	75	NT_187425.1	60	NT_113901.1	3	NT_187390.1	56	NW_019805487.1	27	NT_187563.1	11
NW_019805487.1	6	NT_187668.1	5	NW_018654726.1	28	NW_011332692.1	30	NW_018654725.1	1	NW_011332693.1	73	NT_187430.1	57	NW_009646205.1	2	NT_187433.1	55	NT_113930.2	26	NT_187692.1	10
NW_016107314.1	6	NT_187376.1	5	NW_021159999.1	26	NW_021160002.1	27	NW_003315945.1	1	NT_113948.1	54	NW_003315920.1	55	NW_021160011.1	2	NW_021160028.1	52	NT_187424.1	25	NT_187625.1	10
NT_187640.1	6	NW_003871092.1	5	NT_187368.1	24	NT_113948.1	26	NT_187362.1	1	NW_021159997.1	53	NT_187390.1	49	NT_187381.1	2	NW_011332693.1	50	NW_009646205.1	25	NT_187574.1	9
NT_187394.1	5	NT_187364.1	5	NT_187362.1	24	NT_187432.1	25			NT_187390.1	39	NW_013171803.1	48	NW_018654725.1	2	NT_187362.1	48	NT_187510.1	23	NW_018654726.1	8
NW_021160031.1	5	NW_021159997.1	5	NW_018654725.1	23	NT_113901.1	23			NT_187500.1	38	NW_021160025.1	47	NT_187390.1	2	NT_187375.1	46	NW_021160011.1	17	NT_187500.1	8
NW_016107309.1	5	NW_003315929.1	4	NW_003315929.1	21	NT_187508.1	23			NT_187391.1	35	NT_187378.1	46	NT_187378.1	2	NT_187394.1	44	NT_187596.1	12	NT_187591.1	8
NW_016107303.1	5	NW_012132917.1	4	NW_011332693.1	21	NT_187502.1	20			NT_187646.1	33	NW_018654726.1	41	NT_187591.1	1	NT_187378.1	42	NT_187372.1	9	NW_003315920.1	7
NT_113949.2	5	NT_187591.1	2	NT_187500.1	20	NT_187589.1	19			NT_187591.1	32	NT_187508.1	36	NT_187458.1	1	NW_003315967.2	40	NT_187588.1	9	NT_187510.1	7
NW_016107305.1	5	NT_187443.1	2	NT_187388.1	19	NT_187433.1	17			NT_187518.1	32	NW_021159997.1	36	NT_187379.1	1	NT_187384.1	40	NW_021160031.1	9	NT_187366.1	6
NT_187443.1	4	NT_187432.1	2	NT_167211.2	19	NW_003315920.1	16			NT_187379.1	28	NT_187392.1	34	NW_003871092.1	1	NW_019805487.1	38	NW_018654725.1	8	NT_187432.1	6
NT_187510.1	4	NT_187393.1	2	NT_187365.1	14	NT_187472.1	15			NT_187362.1	28	NW_011332692.1	31	NT_187372.1	1	NW_009646205.1	37	NT_187384.1	7	NW_003315945.1	6
NW_003315958.1	4	NT_187430.1	2	NW_021159997.1	11	NT_187387.1	15			NT_187589.1	25	NT_187368.1	29			NT_187591.1	37	NT_187390.1	7	NW_021159999.1	5
NT_187591.1	4	NT_187387.1	2	NW_011332692.1	8	NT_187591.1	14			NW_021160031.1	21	NT_167219.1	26			NT_187472.1	35	NC_012920.1	6	NT_187384.1	5
NW_021160029.1	4	NT_187425.1	2	NT_167214.1	8	NT_187378.1	14			NT_187384.1	19	NT_187451.1	26			NT_187461.1	32	NT_187379.1	5	NT_187362.1	5
NT_187588.1	3	NT_187588.1	2	NT_187424.1	6	NW_018654726.1	13			NT_187378.1	18	NT_187371.1	25			NT_187465.1	32	NT_187450.1	4	NW_018654725.1	4
NT_187425.1	3	NT_187394.1	2	NT_187433.1	5	NT_187392.1	11			NT_187393.1	16	NW_011332693.1	24			NT_187379.1	32	NT_187378.1	4	NT_187443.1	3
NT_187451.1	3	NT_187467.1	2	NT_113948.1	5	NT_187448.1	11			NW_021160011.1	13	NW_021159999.1	24			NT_187449.1	32	NT_187502.1	3	NT_187425.1	3
NT_187390.1	3	NT_187496.1	2	NT_187366.1	5	NT_187385.1	9			NT_187596.1	12	NT_187372.1	24			NT_187510.1	31	NT_187454.1	3	NT_187467.1	3
NT_187668.1	3	NT_187366.1	2	NT_187509.1	4	NT_187371.1	8			NT_187366.1	11	NT_187391.1	19			NT_187421.1	29	NT_187449.1	3	NW_018654712.1	3
NW_003315920.1	3	NT_187449.1	2	NT_187385.1	2	NT_187450.1	8			NT_187372.1	11	NT_187500.1	17			NT_187466.1	29	NW_011332692.1	3	NT_187508.1	2
NT_187672.1	3	NT_187454.1	2	NW_021160030.1	2	NW_021160031.1	7			NT_187502.1	8	NT_187589.1	16			NT_187446.1	26	NW_021160030.1	3	NT_187496.1	2
NW_021160025.1	3	NT_187371.1	2	NT_187432.1	2	NT_187379.1	7			NT_187432.1	8	NT_187502.1	16			NT_187451.1	24	NT_187385.1	2	NT_187588.1	2
NT_187393.1	2	NW_019805487.1	2	NT_187449.1	2	NT_187512.1	7			NT_187443.1	8	NT_187591.1	14			NW_011332692.1	22	NT_187387.1	2	NT_187391.1	2
NT_187450.1	2	NW_021160011.1	1	NT_187588.1	2	NT_187449.1	6			NW_019805487.1	7	NT_187379.1	12			NT_187432.1	16	NT_187443.1	2	NT_187461.1	1
NT_187467.1	2	NW_011332692.1	1			NT_187454.1	6			NT_187450.1	7	NT_187449.1	10			NW_021159999.1	16	NT_187364.1	1	NT_187372.1	1
NT_187391.1	2	NT_187458.1	1			NT_187443.1	6			NT_187385.1	6	NT_187512.1	9			NT_187443.1	15	NT_187451.1	1	NT_187449.1	1
NT_187454.1	1	NT_187390.1	1			NT_187509.1	6			NW_011332692.1	6	NT_187588.1	7			NT_187364.1	15	NT_187512.1	1	NT_187454.1	1
NT_187430.1	1	NT_187372.1	1			NT_187451.1	5			NT_187451.1	6	NT_187450.1	6			NT_187509.1	14	NT_113948.1	1	NT_187446.1	1
NT_187512.1	1					NT_187446.1	5			NT_187512.1	6	NW_021160011.1	6			NT_187366.1	13	NT_187433.1	1	NT_187430.1	1
NT_187508.1	1					NT_187372.1	4			NT_187371.1	6	NT_187596.1	6			NT_187588.1	12	NT_187432.1	1
NT_187472.1	1					NC_012920.1	2			NT_187466.1	4	NT_187366.1	5			NW_021160011.1	10	NT_187395.1	1
NT_187521.1	1					NT_187366.1	2			NT_187465.1	4	NT_187395.1	5			NT_187392.1	10	NT_187392.1	1
NW_011332693.1	1					NT_187453.1	1			NT_187461.1	4	NT_187496.1	5			NT_187393.1	9
NT_187385.1	1					NW_021160030.1	1			NT_187423.1	4	NW_021160031.1	4			NT_187502.1	7
						NW_021160011.1	1			NT_187421.1	4	NT_187446.1	4			NT_187425.1	6
						NT_187596.1	1			NW_018654725.1	4	NT_187448.1	3			NT_187467.1	5
										NT_187472.1	3	NT_187472.1	3			NT_187395.1	5
										NT_187454.1	3	NW_018654725.1	2			NT_187450.1	5
										NC_012920.1	2	NT_187467.1	2			NT_187512.1	5
										NT_187509.1	2					NT_187442.1	4
										NT_187588.1	2					NT_187430.1	3
										NT_187449.1	2					NT_187454.1	2
										NT_187395.1	1					NT_187385.1	1
