# Supplementary material for: Episomal and integrated hepatitis B transcriptome mapping uncovers heterogeneity with the potential for drug-resistance
Source: Nat Commun. 2025 Sep 26;16:8515. doi: 10.1038/s41467-025-63497-w (PMC12474897; doi:10.1038/s41467-025-63497-w)
Supplement: Supplementary file 7 — Source Data [file 41467_2025_63497_MOESM7_ESM.xlsx]

## Sheet: Figure 1A
Harris et al	Figure 1A
RNAs were extracted from liver biopsies from 46 patients and HBV transcript abundance estimated by RT-qPCR for all HBV RNAs (Total HBV RNA) or the unique pgRNA locus. Copy numbers were enumerated from a standard curve and adjusted relative to RPLP0 expression (Delta Ct method) and the ratio of pgRNA to total RNA expressed as a percentage, with the threshold of detection shown.
Sample	Total HBV RNA	pgRNA	HBeAg Status		Sample	% pgRNA	HBeAg Status
571	599406	3440.88	HBeAg-		571	0.57	HBeAg-
581	2312182	684.642	HBeAg-		581	0.03	HBeAg-
582	665252	2734.8	HBeAg-		582	0.41	HBeAg-
590	8293208	5349416	HBeAg-		590	64.5	HBeAg-
591	392.464	40	HBeAg-		591	10.19	HBeAg-
1604	9399614	46516.7	HBeAg-		1604	0.49	HBeAg-
1608	3923210	17137.4	HBeAg-		1608	0.44	HBeAg-
1613	22290270	43485.7	HBeAg-		1613	0.2	HBeAg-
1615	753530	7345.35	HBeAg-		1615	0.97	HBeAg-
1618	2025169	65809	HBeAg-		1618	3.25	HBeAg-
1627	115560	14086.7	HBeAg-		1627	12.19	HBeAg-
1629	1328708	93.1787	HBeAg-		1629	0.01	HBeAg-
1644	5386430	48260.8	HBeAg-		1644	0.9	HBeAg-
1646	5072303	2213.56	HBeAg-		1646	0.04	HBeAg-
1654	8332.69	4956.96	HBeAg-		1654	59.49	HBeAg-
1661	678330	4719.31	HBeAg-		1661	0.7	HBeAg-
1663	2619603	42637.1	HBeAg-		1663	1.63	HBeAg-
1669	664077	18354.2	HBeAg-		1669	2.76	HBeAg-
1673	2212993	5541.17	HBeAg-		1673	0.25	HBeAg-
1677	17287137	102.319	HBeAg-		1677	0	HBeAg-
1697	622176	381.714	HBeAg-		1697	0.06	HBeAg-
1710	1713699	12373.3	HBeAg-		1710	0.72	HBeAg-
S00029200	388008	1515.41	HBeAg-		S00029200	0.39	HBeAg-
S00037931	145775	247.345	HBeAg-		S00037931	0.17	HBeAg-
S00037947	32016.6	1	HBeAg-		S00037947	0	HBeAg-
S00037958	59831.2	372.902	HBeAg-		S00037958	0.62	HBeAg-
S00042224	49503.9	182.659	HBeAg-		S00042224	0.37	HBeAg-
S00042225	36098.7	404.812	HBeAg-		S00042225	1.12	HBeAg-
S00042226	39436	1	HBeAg-		S00042226	0	HBeAg-
S00042227	18716.5	842.24	HBeAg-		S00042227	4.5	HBeAg-
S00042228	31815	322.483	HBeAg-		S00042228	1.01	HBeAg-
S00043325	23346.8	1	HBeAg-		S00043325	0	HBeAg-
S00043333	29867.8	1	HBeAg-		S00043333	0	HBeAg-
S00043335	36327.4	282.426	HBeAg-		S00043335	0.78	HBeAg-
S00055244	29307.2	973.921	HBeAg-		S00055244	3.32	HBeAg-
S00055532	4.85313e+06	42541.1	HBeAg-		S00055532	0.88	HBeAg-
S00055533	78998.3	278.881	HBeAg-		S00055533	0.35	HBeAg-
S00055531	187673	1515.41	HBeAg-		S00055531	0.81	HBeAg-
S00055613	206322	175.867	HBeAg-		S00055613	0.09	HBeAg-
C350	740830	603072	HBeAg+		C350	81.4	HBeAg+
S00037959	114670	23346.8	HBeAg+		S00037959	95.68	HBeAg+
S00037929	2.67602e+06	2.56029e+06	HBeAg+		S00037929	18.17	HBeAg+
S00042222	51092.1	17024.7	HBeAg+		S00042222	20.36	HBeAg+
S00037927	490152	89070.4	HBeAg+		S00037927	33.32	HBeAg+
S00047880	32835.8	226.413	HBeAg+		S00047880	0.69	HBeAg+
S00055724	247794	51741.6	HBeAg+		S00055724	20.88	HBeAg+

## Sheet: Figure 1B
Harris et al	Figure 1B
Schematic showing the major HBV transcripts, with unique 5’ TSS and conserved 3’ TES at PAS2. The protein coding regions, 4 promoters, 2 Enhancers, Direct repeats 1/2 (DR1/2), and the EcoRI restriction site are depicted.

## Sheet: Figure 1C
Harris et al	Figure 1C
RNA from de novo infected HepG2-NTCP cells and from 11 HBeAg negative liver biopsies were enriched for HBV transcripts using a panel of oligonucleotide capture probes. Reads were mapped to an overlength HBV genome (D3L), with the depth of coverage at each position shown for a representative in vitro infection (1014) and 2 biopsy samples (1035 and 1031).
Position	1014	1035	1031
1	193	379	494
2	193	381	495
3	193	381	498
4	195	382	500
5	195	382	503
6	195	388	504
7	195	391	504
8	195	391	506
9	195	391	506
10	195	391	507
11	195	391	507
12	195	391	507
13	194	390	507
14	195	391	507
15	195	392	507
16	195	399	510
17	195	399	510
18	195	399	512
19	195	399	512
20	196	400	519
21	196	400	519
22	196	400	519
23	196	402	521
24	196	403	522
25	196	403	520
26	197	403	522
27	197	403	522
28	197	403	522
29	198	403	525
30	198	403	525
31	198	403	524
32	198	403	524
33	198	404	525
34	198	404	525
35	198	404	525
36	198	404	525
37	198	404	525
38	198	404	525
39	198	404	526
40	198	405	527
41	199	405	527
42	199	405	529
43	199	420	533
44	199	420	532
45	199	420	539
46	199	420	540
47	199	422	540
48	199	422	540
49	199	422	541
50	198	422	546
51	199	422	547
52	199	422	547
53	199	427	548
54	199	427	548
55	201	427	552
56	201	427	552
57	201	427	552
58	201	427	552
59	202	432	553
60	202	432	554
61	202	434	556
62	202	434	556
63	202	434	556
64	202	434	556
65	202	434	557
66	203	434	559
67	203	434	559
68	203	434	560
69	204	434	563
70	204	434	565
71	204	434	567
72	204	434	566
73	204	434	569
74	204	434	570
75	204	434	570
76	204	434	570
77	206	437	572
78	207	437	572
79	207	437	573
80	207	437	573
81	206	437	574
82	206	437	574
83	206	438	579
84	207	438	583
85	207	438	583
86	207	439	584
87	207	439	584
88	208	439	587
89	208	439	587
90	208	439	587
91	208	439	588
92	209	439	588
93	209	439	589
94	209	439	589
95	209	439	590
96	209	439	590
97	209	439	590
98	209	439	593
99	209	439	593
100	209	440	593
101	208	440	593
102	209	440	593
103	209	440	594
104	209	440	595
105	206	440	593
106	209	440	595
107	209	440	595
108	208	440	596
109	209	440	595
110	209	440	595
111	209	440	595
112	209	440	594
113	209	440	594
114	209	440	594
115	209	440	594
116	209	445	597
117	209	445	599
118	209	445	599
119	205	445	594
120	209	445	599
121	210	445	599
122	210	445	598
123	210	445	599
124	208	446	599
125	210	446	599
126	210	446	599
127	210	446	600
128	210	446	600
129	210	446	600
130	210	446	600
131	210	446	600
132	210	449	609
133	210	449	609
134	211	457	613
135	211	457	613
136	211	460	614
137	211	460	614
138	211	460	616
139	212	461	616
140	212	461	616
141	212	461	616
142	212	461	616
143	212	461	616
144	212	461	616
145	212	461	616
146	213	464	616
147	213	464	618
148	213	464	617
149	213	464	617
150	213	464	617
151	211	464	617
152	211	464	617
153	211	464	617
154	211	464	617
155	213	464	617
156	213	464	617
157	214	466	617
158	214	466	618
159	214	466	618
160	227	466	621
161	227	466	622
162	227	466	623
163	227	467	625
164	227	467	625
165	227	467	625
166	227	467	627
167	227	467	627
168	227	467	627
169	228	467	627
170	228	467	627
171	228	467	627
172	228	469	627
173	226	469	627
174	225	469	627
175	226	469	626
176	231	469	626
177	231	469	626
178	230	469	630
179	231	469	633
180	231	469	633
181	231	469	634
182	231	469	633
183	233	471	634
184	233	471	634
185	233	471	633
186	233	471	634
187	233	471	635
188	237	471	635
189	237	472	636
190	237	472	636
191	238	472	637
192	238	472	637
193	238	472	636
194	238	472	636
195	237	471	636
196	237	470	628
197	237	471	630
198	237	471	630
199	239	471	634
200	238	470	629
201	239	471	634
202	239	471	634
203	245	471	634
204	245	471	637
205	245	471	638
206	245	471	638
207	245	471	638
208	245	471	636
209	245	471	638
210	242	472	637
211	249	471	643
212	249	471	643
213	250	471	642
214	250	471	644
215	251	471	644
216	251	471	642
217	252	482	667
218	253	482	666
219	253	482	666
220	253	487	666
221	1739	1223	2053
222	1769	1238	2091
223	1771	1238	2094
224	1773	1238	2094
225	1772	1238	2094
226	1793	1238	2095
227	1795	1238	2095
228	1795	1239	2095
229	1815	1239	2095
230	1815	1239	2095
231	1815	1239	2078
232	1815	1236	2079
233	1815	1236	2079
234	1815	1221	2078
235	1815	1221	2078
236	1951	1222	2078
237	1950	1220	2076
238	1974	1216	2076
239	1980	1218	2076
240	1980	1218	2076
241	2014	1218	2076
242	2016	1218	2076
243	2016	1223	2139
244	2016	1223	2141
245	2014	1223	2146
246	2016	1223	2147
247	2016	1223	2148
248	2042	1222	2156
249	2042	1225	2156
250	2041	1225	2155
251	2042	1225	2154
252	2042	1242	2153
253	2047	1242	2157
254	2059	1242	2156
255	2063	1242	2157
256	2063	1242	2158
257	2077	1241	2162
258	2077	1241	2163
259	2076	1241	2160
260	2076	1241	2160
261	2214	1241	2175
262	2219	1241	2175
263	3271	1240	2259
264	3757	1227	2275
265	3771	1229	2283
266	3771	1229	2284
267	4430	1230	2353
268	4436	1230	2354
269	4592	1229	2423
270	4611	1230	2425
271	4621	1230	2425
272	4615	1228	2420
273	4622	1230	2426
274	5018	1229	2469
275	5021	1230	2467
276	5024	1230	2468
277	5049	1228	2480
278	5067	1228	2486
279	5193	1228	2525
280	5192	1228	2525
281	5222	1228	2523
282	5222	1227	2523
283	5224	1227	2525
284	5218	1207	2525
285	5227	1201	2525
286	5248	1199	2534
287	5252	1199	2531
288	5251	1199	2531
289	5290	1198	2584
290	5284	1198	2582
291	5294	1198	2587
292	5308	1198	2601
293	5310	1198	2602
294	5445	1206	2789
295	5445	1202	2801
296	6746	1243	9359
297	6778	1047	9444
298	6782	1042	9460
299	6769	1042	9576
300	6818	1048	9717
301	6830	1047	9745
302	6837	1043	9761
303	6833	1007	9770
304	6830	1007	9779
305	6826	1206	9789
306	6823	1198	9799
307	6833	1203	9826
308	6837	1202	9831
309	6846	1198	9836
310	6847	931	9838
311	6871	947	9871
312	6872	947	9866
313	6883	947	9892
314	6885	947	9898
315	6896	949	9938
316	6909	949	9962
317	6915	949	9966
318	6916	950	9970
319	6929	959	9993
320	6929	961	10000
321	6937	961	10011
322	6946	962	10015
323	6949	962	10023
324	6946	962	10017
325	6960	962	10030
326	7043	964	10106
327	7031	974	10091
328	7044	976	10111
329	7048	976	10115
330	7084	976	10156
331	7085	976	10154
332	7099	976	10168
333	7099	976	10168
334	7082	975	10144
335	7103	976	10166
336	7103	976	10167
337	7109	976	10174
338	7111	976	10172
339	7110	975	10175
340	7127	976	10185
341	7122	976	10175
342	7128	976	10187
343	7129	976	10191
344	7127	976	10200
345	7133	975	10207
346	7133	975	10212
347	7111	974	10192
348	7137	975	10215
349	7136	975	10217
350	7128	975	10192
351	7140	975	10217
352	7142	971	10217
353	7149	971	10224
354	7150	971	10225
355	7150	971	10226
356	7151	971	10224
357	7181	971	10248
358	7182	971	10249
359	7196	971	10265
360	7176	970	10238
361	7197	971	10269
362	7187	971	10261
363	7198	971	10269
364	7163	968	10211
365	7209	971	10284
366	7208	971	10284
367	7207	971	10286
368	7203	970	10279
369	7219	971	10309
370	7218	971	10311
371	7205	970	10276
372	7221	971	10315
373	7219	971	10314
374	7138	971	10248
375	7242	972	10346
376	7243	972	10352
377	7243	972	10353
378	7242	972	10352
379	7250	972	10360
380	7250	972	10360
381	7254	972	10360
382	7256	972	10369
383	7256	972	10371
384	7257	972	10372
385	7257	972	10374
386	7257	972	10374
387	7259	972	10376
388	7263	972	10392
389	7263	972	10391
390	7235	971	10350
391	7265	972	10397
392	7266	972	10399
393	7262	972	10392
394	7266	972	10401
395	7274	973	10413
396	7276	973	10416
397	7267	972	10377
398	7292	973	10426
399	7293	973	10427
400	7295	973	10434
401	7284	973	10430
402	7296	973	10436
403	7268	973	10399
404	7298	973	10435
405	7297	971	10432
406	7299	971	10410
407	7310	972	10432
408	7310	972	10432
409	7310	972	10428
410	7308	972	10418
411	7298	972	10416
412	7289	961	8958
413	6736	774	8931
414	5974	540	8845
415	5968	540	8931
416	5966	537	8930
417	5965	534	8907
418	5910	529	8937
419	5909	529	8937
420	5838	518	8940
421	5833	518	8917
422	5839	518	8942
423	5911	520	9014
424	5860	517	8966
425	5854	515	8959
426	5857	515	8963
427	5857	515	8964
428	5856	515	8964
429	5863	475	8973
430	5812	477	8901
431	5864	477	8958
432	5865	477	8957
433	5865	477	8957
434	5865	477	8961
435	5879	486	8969
436	5865	486	8952
437	5881	486	8974
438	5872	485	8963
439	5881	486	8973
440	5887	486	8971
441	5887	486	8968
442	5898	486	8977
443	5898	486	8975
444	5898	486	8980
445	5891	486	8965
446	5901	486	10156
447	5899	486	10162
448	5879	485	10143
449	5905	486	10170
450	5914	486	10172
451	5900	485	10149
452	5919	486	10180
453	5910	486	10169
454	5922	486	10185
455	5929	486	10191
456	5964	486	10218
457	5966	486	10229
458	5966	486	10231
459	5970	486	10246
460	5970	486	10243
461	5984	486	10257
462	5983	486	10256
463	5988	486	10261
464	5988	486	10261
465	5987	486	10258
466	5990	486	10259
467	5977	486	10248
468	5992	486	10261
469	5990	486	10262
470	5992	486	10264
471	5998	486	10270
472	5999	486	10282
473	5998	486	10285
474	6000	486	10286
475	6004	486	10287
476	5999	486	10282
477	6006	487	10292
478	6006	487	10292
479	6006	487	10287
480	6008	487	10293
481	6008	487	10293
482	6010	487	10297
483	6016	487	10302
484	6016	487	10306
485	6016	487	10306
486	6016	487	10306
487	6017	487	10308
488	6016	487	10305
489	6020	487	10313
490	6022	487	10313
491	6022	487	10315
492	6023	487	10317
493	6026	487	10320
494	5912	487	10188
495	6041	487	10320
496	6041	487	10321
497	6042	487	10319
498	6045	487	10322
499	6047	492	10354
500	6037	491	10338
501	6047	492	10355
502	6038	492	10347
503	6048	492	10355
504	6063	492	10365
505	6065	492	10369
506	6065	492	10369
507	6067	492	10377
508	6068	492	10375
509	6070	492	10379
510	6070	492	10382
511	6052	491	10364
512	6072	492	10383
513	6071	492	10384
514	6081	492	10389
515	6081	492	10389
516	6088	492	10391
517	6088	492	10391
518	6101	492	10407
519	6093	492	10403
520	6102	492	10407
521	6102	492	10407
522	6096	491	10406
523	6104	492	10406
524	6104	492	10419
525	6106	492	10417
526	6105	492	10414
527	6107	492	10425
528	6106	492	10425
529	6110	492	10432
530	6110	492	10430
531	6096	492	10424
532	6110	492	10438
533	6111	492	10453
534	6112	492	10456
535	6115	492	10461
536	6115	492	10462
537	6118	492	10452
538	6123	492	10460
539	6123	492	10460
540	6124	492	10459
541	6123	492	10461
542	6125	492	10462
543	6106	491	10346
544	6091	489	10342
545	6083	489	10333
546	6059	486	10195
547	6059	474	10194
548	6060	474	10189
549	6060	474	10194
550	6061	474	10198
551	6061	474	10198
552	6052	474	10176
553	6062	475	10199
554	6047	474	10181
555	6062	475	10199
556	6063	475	10200
557	6057	475	10195
558	6063	475	10197
559	6064	475	10214
560	6064	475	10218
561	6064	475	10217
562	6064	475	10217
563	5796	470	9846
564	6085	475	10227
565	6090	475	10236
566	6090	475	10236
567	6091	475	10236
568	6090	475	10262
569	6086	475	10254
570	6091	475	10267
571	6093	475	10263
572	6093	475	10268
573	6084	475	10261
574	6092	475	10272
575	6090	475	10271
576	6099	475	10289
577	6100	475	10289
578	6100	475	10290
579	6100	475	10289
580	6099	475	10294
581	6099	475	10295
582	6094	475	10295
583	6111	475	10297
584	6111	475	10298
585	6110	475	10299
586	6108	475	10301
587	6102	475	10286
588	6112	475	10305
589	6112	475	10304
590	6107	478	10272
591	6133	478	10328
592	6133	478	10328
593	6131	478	10326
594	6113	479	10321
595	6144	480	10352
596	6143	480	10354
597	6143	480	10351
598	6154	480	10353
599	6148	480	10333
600	6160	480	10365
601	6154	479	10352
602	6162	479	10369
603	6115	479	10303
604	6164	480	10370
605	6164	480	10367
606	6162	480	10351
607	6176	480	10387
608	6172	480	10380
609	6179	480	10388
610	6178	480	10399
611	6179	480	10399
612	6180	479	10398
613	6166	480	10374
614	6179	480	10400
615	6179	480	10398
616	6179	480	10400
617	6180	480	10399
618	6178	480	10397
619	6187	480	10418
620	6190	480	10419
621	6190	480	10419
622	6192	480	10425
623	6197	480	10445
624	6199	479	10448
625	6210	481	10457
626	6210	481	10455
627	6201	481	10449
628	6210	478	10452
629	6211	478	10448
630	6211	477	10450
631	6212	476	10454
632	6214	474	10458
633	6215	474	10458
634	6216	474	10458
635	6217	474	10457
636	6219	474	10458
637	6219	474	10413
638	6224	474	10480
639	6218	474	10482
640	6227	474	10483
641	6234	474	10487
642	6237	474	10492
643	6249	474	10497
644	6250	474	10498
645	6253	474	10502
646	6246	474	10500
647	6259	474	10515
648	6258	474	10513
649	6258	474	10518
650	6259	474	10520
651	6259	474	10520
652	6249	474	10502
653	6259	474	10520
654	6259	474	10518
655	6270	474	10530
656	6266	474	10532
657	6240	477	10496
658	6286	477	10570
659	6286	477	10570
660	6276	477	10561
661	6286	477	10570
662	6285	477	10568
663	6265	481	10528
664	6288	482	10571
665	6291	482	10577
666	6292	482	10579
667	6283	482	10573
668	6292	482	10581
669	6293	482	10587
670	6294	482	10587
671	6294	480	10604
672	6297	480	10612
673	6296	480	10612
674	6291	480	10607
675	6302	479	10612
676	6302	479	10606
677	6302	479	10607
678	6301	479	10527
679	6293	486	10611
680	6301	486	10613
681	6299	487	10644
682	6301	487	10643
683	6313	487	10670
684	6327	487	10691
685	6313	486	10664
686	6326	487	10691
687	6327	487	10693
688	6332	487	10696
689	6351	488	10706
690	6351	488	10708
691	6358	488	10712
692	6335	487	10658
693	6369	487	10717
694	6370	488	10719
695	6370	489	10722
696	6365	489	10714
697	6370	488	10724
698	6385	488	10727
699	6385	488	10727
700	6385	488	10727
701	6386	488	10728
702	6390	488	10728
703	6396	488	10738
704	6396	490	10740
705	6326	489	10626
706	6398	489	10745
707	6398	489	10743
708	6398	489	10743
709	6378	488	10732
710	6416	488	10783
711	6403	487	10764
712	6417	489	10786
713	6419	493	10793
714	6421	493	10795
715	6424	495	10794
716	6409	495	10757
717	6424	495	10794
718	6424	495	10792
719	6425	495	10788
720	6416	495	10814
721	6440	495	10815
722	6433	495	10804
723	6448	495	10820
724	6456	495	10827
725	6457	495	10829
726	6459	495	10835
727	6462	495	10844
728	6463	494	10844
729	6469	495	10851
730	6468	495	10852
731	6473	495	10850
732	6436	493	10790
733	6476	495	10853
734	6475	495	10853
735	6455	495	10833
736	6481	495	10856
737	6478	495	10855
738	6489	495	10861
739	6489	495	10861
740	6489	495	10861
741	6462	495	10830
742	6489	495	10861
743	6489	497	10860
744	6491	497	10860
745	6472	498	10859
746	6500	498	10857
747	6500	497	10646
748	6496	498	10904
749	6493	498	10904
750	6502	498	10904
751	6500	497	10901
752	6500	497	10886
753	6511	497	10917
754	6510	497	10917
755	6504	497	10909
756	6512	497	10918
757	6512	498	10925
758	6512	498	10930
759	6512	497	10929
760	6515	497	10931
761	6513	497	10930
762	6515	497	10929
763	6511	497	10915
764	6515	497	10933
765	6515	494	10937
766	6492	493	10906
767	6517	493	10943
768	6521	493	10961
769	6523	493	10963
770	6526	493	10965
771	6520	493	10956
772	6526	493	10964
773	6528	493	10970
774	6529	493	10975
775	6529	493	10988
776	6533	493	10993
777	6532	493	10992
778	6523	492	10979
779	6534	493	10997
780	6534	493	11000
781	6528	492	10988
782	6539	493	11003
783	6489	492	10951
784	6539	493	11000
785	6539	493	11004
786	6538	493	11002
787	6539	493	11004
788	6484	493	10920
789	6540	493	11019
790	6540	493	11019
791	6541	493	11019
792	6542	493	11017
793	6541	493	11016
794	6541	493	11020
795	6537	492	11011
796	6543	493	11020
797	6541	493	11019
798	6548	493	11017
799	6551	493	11015
800	6550	493	11015
801	6540	493	11013
802	6555	493	11016
803	6556	493	11017
804	6557	493	11017
805	6557	493	11050
806	6552	493	11048
807	6558	492	11052
808	6535	497	10993
809	6558	494	11056
810	6538	494	11028
811	6558	494	11058
812	6558	494	11058
813	6551	493	11058
814	6578	496	11056
815	6578	496	11057
816	6575	496	11056
817	6578	496	11006
818	6579	496	11028
819	6580	497	11106
820	6592	503	11121
821	6583	503	11116
822	6591	503	11122
823	6603	503	11133
824	6601	503	11123
825	6605	503	11132
826	6638	505	11143
827	6641	505	11156
828	6648	506	11157
829	6649	506	11161
830	6659	506	11170
831	6660	506	11170
832	6660	511	11173
833	6666	511	11188
834	6666	510	11190
835	6657	511	11174
836	6673	511	11194
837	6672	510	11204
838	6675	510	11211
839	6679	510	11205
840	6684	508	11213
841	6682	508	11214
842	6577	503	11061
843	6685	505	11220
844	6686	505	11220
845	6687	505	11223
846	6687	505	11219
847	6692	505	11228
848	6701	505	11233
849	6690	505	11225
850	6703	505	11240
851	6718	505	11241
852	6710	505	11237
853	6716	505	11245
854	6719	506	11247
855	6719	506	11242
856	6726	506	11252
857	6724	506	11251
858	6726	506	11250
859	6674	506	11159
860	6725	506	11253
861	6730	506	11254
862	6729	506	11254
863	6729	506	11254
864	6732	506	11251
865	6727	506	11243
866	6735	506	11253
867	6735	506	11250
868	6735	506	11252
869	6743	506	11253
870	6743	506	11255
871	6754	508	11262
872	6760	508	11266
873	6760	508	11264
874	6761	508	11265
875	6770	508	11269
876	6754	508	11263
877	6771	508	11273
878	6770	508	11283
879	6783	508	11291
880	6782	508	11290
881	6781	508	11291
882	6783	509	11293
883	6785	509	11295
884	6784	509	11269
885	6795	515	11305
886	6795	515	11306
887	6794	515	11313
888	6795	514	11317
889	6784	515	11313
890	6796	515	11317
891	6797	515	11316
892	6797	515	11317
893	6799	515	11315
894	6799	515	11317
895	6798	515	11319
896	6804	515	11321
897	6804	515	11321
898	6807	515	11322
899	6808	515	11326
900	6796	515	11310
901	6809	515	11336
902	6813	515	11345
903	6813	515	11344
904	6813	515	11344
905	6813	515	11344
906	6811	515	11343
907	6817	515	11288
908	6805	514	11356
909	6820	515	11356
910	6820	511	11354
911	6818	511	11355
912	6822	511	11355
913	6822	510	11267
914	6720	507	11303
915	6827	509	11388
916	6826	508	11389
917	6818	508	11376
918	6827	508	11390
919	6817	497	11386
920	6832	496	11386
921	6832	480	11385
922	6834	481	11385
923	6828	481	11368
924	6834	481	11386
925	6833	481	11385
926	5285	446	9687
927	5268	446	9672
928	5281	446	9694
929	5279	446	9701
930	5283	446	9704
931	5283	446	9699
932	5286	446	9704
933	5278	446	9692
934	5286	446	9706
935	5269	445	9667
936	5286	446	9704
937	5281	446	9696
938	5286	446	9701
939	5284	449	9706
940	5293	449	9719
941	5293	449	9719
942	5292	449	9722
943	5293	449	9722
944	5295	449	9724
945	5294	449	9729
946	5296	449	9729
947	5247	449	9713
948	4757	449	9654
949	4761	449	9673
950	4193	449	9623
951	4197	449	9787
952	4165	449	9771
953	4207	449	9865
954	4207	449	9921
955	4207	448	9921
956	4203	448	9907
957	4207	448	9919
958	4206	448	9918
959	4183	451	9893
960	4207	452	9919
961	4212	452	9923
962	4211	452	9923
963	4213	452	9924
964	4212	451	9928
965	4199	455	9831
966	4214	455	9951
967	4213	455	9950
968	4220	455	9949
969	4211	455	9930
970	4221	454	9955
971	4220	452	9957
972	4224	452	9970
973	4215	452	9963
974	4224	452	9981
975	4224	451	9982
976	4223	449	9980
977	4225	449	9985
978	4225	449	9989
979	4224	449	9993
980	4225	449	9991
981	4225	449	9990
982	4224	449	9990
983	4228	449	9994
984	4227	449	9994
985	4228	449	9996
986	4217	448	9980
987	4228	448	9996
988	4228	448	9993
989	4233	448	9997
990	4232	448	9999
991	4232	448	10001
992	4213	448	9962
993	4233	448	10000
994	4235	448	9996
995	4229	448	9986
996	4239	448	10006
997	4240	448	10005
998	4235	448	9984
999	4245	448	10009
1000	4245	448	10001
1001	4247	448	10002
1002	4246	450	10008
1003	4240	450	9994
1004	4247	453	10010
1005	4243	453	10007
1006	4257	453	10037
1007	4230	453	9976
1008	4255	453	10038
1009	4258	456	10042
1010	4258	456	10042
1011	4260	456	10041
1012	4261	456	10031
1013	4259	456	10053
1014	4261	456	10056
1015	4261	456	10050
1016	4260	461	10058
1017	4261	461	10059
1018	4225	459	9995
1019	4261	461	10061
1020	4261	461	10061
1021	4260	461	10062
1022	4244	461	10031
1023	4261	461	10064
1024	4261	461	10062
1025	4251	460	10039
1026	4258	461	10064
1027	4257	461	10066
1028	4259	465	10079
1029	4262	465	10083
1030	4266	465	10086
1031	4266	465	10092
1032	4265	467	10100
1033	4253	466	10057
1034	4267	467	10100
1035	4270	467	10103
1036	4275	467	10119
1037	4277	469	10127
1038	4280	469	10129
1039	4268	469	10097
1040	4280	469	10132
1041	4272	468	10117
1042	4283	468	10133
1043	4283	461	10004
1044	4284	461	10007
1045	4282	461	10008
1046	4280	461	10014
1047	4277	461	10004
1048	4284	461	10014
1049	4297	461	10032
1050	4296	461	10029
1051	4296	461	10033
1052	4172	455	9769
1053	4291	459	10018
1054	4297	461	10037
1055	4297	461	10037
1056	4297	461	10037
1057	4297	461	10037
1058	4293	457	10007
1059	4298	457	10013
1060	4298	457	10013
1061	4302	457	10017
1062	4301	457	10010
1063	4303	457	10019
1064	4303	457	10021
1065	4303	457	10018
1066	4302	454	10033
1067	4291	455	10006
1068	4304	455	10035
1069	4304	455	10034
1070	4312	461	10053
1071	4312	461	10053
1072	4315	461	10064
1073	4312	462	10054
1074	4318	462	10071
1075	4286	461	10006
1076	4318	462	10069
1077	4319	462	10074
1078	4317	463	10076
1079	4319	461	10079
1080	4319	461	10081
1081	4317	461	10081
1082	4322	461	10081
1083	4324	461	10083
1084	4326	461	10081
1085	4330	459	10090
1086	4326	453	10083
1087	4329	233	10090
1088	4325	233	10073
1089	4333	233	10099
1090	4332	233	10100
1091	4336	233	10110
1092	4335	233	10110
1093	4333	219	10104
1094	4292	222	10014
1095	4334	223	10100
1096	4334	222	10104
1097	4334	222	10105
1098	4333	226	10113
1099	4327	226	10108
1100	4333	226	10121
1101	4334	225	10128
1102	4334	226	10129
1103	4334	226	10169
1104	4335	226	10188
1105	4338	226	10213
1106	4338	226	10226
1107	4337	225	10244
1108	4340	225	10263
1109	4337	233	10407
1110	4340	233	10427
1111	4345	231	10484
1112	4345	263	10501
1113	4341	292	10962
1114	4344	292	10981
1115	4344	292	11021
1116	4348	309	11170
1117	4349	311	11257
1118	4327	315	11226
1119	4349	317	11264
1120	4349	316	11262
1121	4349	316	11262
1122	4348	315	11257
1123	4349	315	11258
1124	4352	316	11287
1125	4353	315	11301
1126	4355	316	11313
1127	4327	315	11267
1128	4356	317	11331
1129	4356	316	11332
1130	4356	316	11331
1131	4360	313	11345
1132	4359	313	11356
1133	4347	311	11325
1134	4360	311	11360
1135	4344	309	11316
1136	4360	311	11357
1137	4360	311	11366
1138	4361	311	11368
1139	4365	310	11378
1140	4356	310	11372
1141	4366	311	11381
1142	4368	311	11383
1143	4363	311	11372
1144	4369	311	11385
1145	4323	311	11276
1146	4368	311	11382
1147	4369	310	11387
1148	4369	310	11386
1149	4376	309	11391
1150	4356	309	11352
1151	4377	309	11391
1152	4378	309	11397
1153	4387	309	11409
1154	4377	312	11397
1155	4387	309	11416
1156	4387	309	11411
1157	4381	309	11385
1158	4387	309	11410
1159	4393	308	11400
1160	4398	309	11409
1161	4397	309	11408
1162	4396	309	11399
1163	4393	309	11429
1164	4401	309	11441
1165	4383	309	11423
1166	4408	309	11466
1167	4408	309	11467
1168	4408	309	11464
1169	4408	309	11459
1170	4402	309	11451
1171	4407	309	11458
1172	4386	307	11415
1173	4406	309	11467
1174	4407	309	11468
1175	4399	308	11449
1176	4409	308	11468
1177	4401	305	11449
1178	4410	305	11473
1179	4416	305	11487
1180	4405	305	11467
1181	4417	305	11492
1182	4420	305	11497
1183	4420	305	11502
1184	4416	305	11490
1185	4418	305	11492
1186	4408	286	11466
1187	4397	285	11432
1188	4381	284	11400
1189	4392	285	11413
1190	4385	284	11361
1191	4385	286	11365
1192	4385	286	11364
1193	4385	284	11370
1194	4385	287	11366
1195	4386	287	11373
1196	4387	287	11377
1197	4383	289	11361
1198	4388	290	11381
1199	4384	294	11410
1200	4390	294	11425
1201	4394	293	11426
1202	4396	294	11433
1203	4396	294	11447
1204	4395	293	11441
1205	4399	294	11461
1206	4403	298	11489
1207	4406	298	11492
1208	4403	298	11487
1209	4406	298	11493
1210	4403	297	11480
1211	4407	298	11504
1212	4386	298	11464
1213	4407	298	11497
1214	4407	298	11501
1215	4407	298	11496
1216	4408	298	11497
1217	4409	311	11509
1218	4413	311	11516
1219	4413	311	11517
1220	4414	311	11521
1221	4415	311	11523
1222	4415	309	11522
1223	4414	313	11528
1224	4424	313	11541
1225	4404	313	11586
1226	4428	313	11636
1227	4428	313	11649
1228	4433	313	11656
1229	4435	313	11696
1230	4439	313	11710
1231	4442	313	11721
1232	4443	319	11724
1233	4445	319	11729
1234	4445	319	11745
1235	4447	319	11752
1236	4449	319	11765
1237	4454	322	11777
1238	4453	322	11791
1239	4453	321	11808
1240	4466	322	11836
1241	4466	322	11830
1242	4467	322	11842
1243	4462	322	11849
1244	4468	322	11850
1245	4468	322	11845
1246	4462	332	11818
1247	4477	332	11852
1248	4477	332	11852
1249	4477	337	11852
1250	4543	504	11857
1251	4546	525	12054
1252	4575	595	12380
1253	4570	597	12377
1254	4583	610	12435
1255	4677	724	12677
1256	4686	727	12704
1257	4700	729	12763
1258	4704	729	12756
1259	4688	735	12738
1260	4708	737	12785
1261	4716	742	12800
1262	4719	743	12825
1263	4726	748	12839
1264	4726	748	12838
1265	4743	786	12857
1266	4730	794	12812
1267	4746	806	12866
1268	4751	807	12866
1269	4751	807	12867
1270	4752	835	12874
1271	4762	836	12943
1272	4761	836	12956
1273	4767	836	12974
1274	4770	836	12978
1275	4779	836	12989
1276	4780	842	12988
1277	4793	902	13010
1278	4916	1603	13036
1279	4915	1605	13032
1280	5285	2433	13370
1281	5280	2442	13374
1282	5336	2521	13678
1283	5819	3149	14992
1284	5877	3259	15258
1285	7759	6255	23401
1286	8287	7086	25766
1287	8364	7118	25957
1288	8365	7128	25962
1289	8375	7146	25995
1290	8534	7454	26382
1291	8534	7457	26403
1292	8531	7489	26445
1293	8576	7513	26576
1294	8576	7513	26576
1295	8574	7513	26572
1296	8578	7513	26576
1297	8686	7622	26762
1298	8684	7615	26750
1299	8691	7624	26773
1300	9240	7991	28894
1301	9239	7995	28911
1302	9545	8076	30067
1303	9532	8063	30005
1304	9554	8084	30101
1305	9557	8085	30109
1306	9542	8069	30057
1307	9563	8083	30124
1308	9439	7948	29751
1309	9595	8103	30234
1310	9595	8102	30233
1311	9576	8090	30184
1312	9596	8102	30243
1313	9595	8111	30246
1314	9590	8103	30250
1315	9606	8112	30289
1316	9611	8112	30315
1317	9612	8111	30316
1318	9611	8111	30316
1319	9609	8125	30322
1320	9613	8125	30323
1321	9619	8129	30318
1322	9623	8132	30326
1323	9627	8140	30340
1324	9628	8141	30348
1325	9628	8146	30346
1326	9631	8149	30354
1327	9631	8150	27761
1328	9461	7986	27255
1329	9676	8162	27852
1330	9679	8164	27855
1331	9680	8164	27855
1332	9681	8164	27858
1333	9693	8166	27876
1334	9695	8171	27892
1335	9683	8156	27856
1336	9695	8169	27894
1337	9695	8168	27893
1338	9695	8169	27896
1339	9669	8140	27805
1340	9697	8168	27897
1341	9697	8168	27896
1342	9644	8131	27742
1343	9701	8169	27899
1344	9703	8168	27914
1345	9680	8139	27825
1346	9706	8169	27925
1347	9737	8172	27948
1348	9741	8173	27960
1349	9747	8175	27960
1350	9781	8170	27954
1351	9787	8180	27996
1352	9787	8179	27992
1353	9758	8157	27930
1354	9789	8179	27994
1355	9789	8180	27995
1356	9791	8182	28000
1357	9788	8182	28002
1358	9613	8018	27471
1359	9811	8193	28061
1360	9808	8191	28057
1361	9808	8191	28055
1362	9790	8180	28019
1363	9811	8193	28058
1364	9811	8193	28057
1365	9765	8156	27894
1366	9811	8193	28057
1367	9810	8188	28050
1368	9659	8094	27605
1369	9815	8195	28069
1370	9819	8195	28067
1371	9829	8193	28075
1372	9828	8193	28072
1373	9802	8171	28024
1374	9829	8193	28084
1375	9836	8192	28094
1376	9827	8182	28059
1377	9912	8197	28127
1378	10316	8206	28318
1379	10344	8206	28343
1380	10477	8201	28387
1381	10498	8213	28426
1382	10513	8222	28428
1383	10526	8238	28465
1384	10526	8238	28465
1385	10526	8236	28467
1386	10501	8226	28414
1387	10529	8236	28468
1388	10531	8255	28475
1389	10533	8256	28487
1390	10506	8230	28403
1391	10531	8252	28487
1392	10477	8221	28373
1393	10533	8255	28489
1394	10536	8259	28500
1395	10554	8266	28528
1396	10553	8265	28538
1397	10554	8266	28546
1398	10560	8268	28559
1399	10559	8267	28554
1400	10540	8254	28478
1401	10567	8270	28580
1402	10567	8271	28588
1403	10566	8271	28592
1404	10567	8282	28607
1405	10561	8274	28577
1406	10562	8282	28611
1407	10582	8282	28636
1408	10581	8282	28639
1409	10567	8263	28546
1410	10590	8281	28647
1411	10588	8282	28649
1412	10591	8288	28650
1413	10555	8262	28544
1414	10593	8289	28666
1415	10599	8290	28674
1416	10604	8298	28681
1417	10607	8299	28685
1418	10593	8290	28658
1419	10606	8299	28690
1420	10590	8243	28490
1421	10688	8316	28725
1422	10688	8315	28724
1423	10689	8315	28724
1424	10689	8316	28722
1425	10686	8312	28713
1426	10689	8316	28723
1427	10693	8320	28738
1428	10795	8308	28743
1429	10819	8323	28799
1430	10819	8323	28800
1431	10656	8197	28383
1432	10825	8324	28818
1433	10824	8324	28813
1434	10814	8309	28770
1435	10827	8327	28827
1436	10832	8332	28838
1437	10906	8337	28834
1438	10949	8342	28868
1439	10993	8344	28892
1440	10998	8347	28901
1441	10997	8345	28896
1442	11000	8347	28902
1443	11040	8349	28922
1444	11027	8337	28876
1445	11045	8353	28931
1446	11046	8353	28931
1447	11013	8328	28844
1448	11065	8357	28947
1449	11046	8337	28885
1450	11077	8358	28955
1451	11256	8367	29009
1452	11259	8376	29038
1453	11262	8376	29039
1454	11264	8376	29046
1455	11304	8378	29073
1456	11277	8354	29012
1457	11305	8378	29086
1458	11280	8360	29022
1459	11311	8376	29107
1460	11314	8376	29109
1461	11295	8369	29088
1462	10657	7616	27982
1463	10629	7594	27980
1464	9918	6804	26723
1465	9917	6800	26716
1466	9935	6803	26747
1467	9929	6801	26751
1468	9946	6815	26791
1469	9945	6814	26790
1470	9949	6818	26795
1471	9944	6801	26778
1472	9943	6795	26780
1473	9936	6800	26785
1474	9962	6814	26840
1475	9961	6814	26839
1476	10025	6817	26953
1477	10024	6817	26954
1478	10435	6832	27705
1479	10433	6831	27693
1480	10440	6836	27709
1481	10443	6835	27721
1482	10366	6812	27527
1483	10484	6856	27782
1484	10481	6856	27779
1485	10482	6856	27773
1486	10483	6856	27772
1487	10441	6778	27644
1488	10504	6856	27799
1489	10503	6856	27798
1490	10479	6852	27727
1491	10504	6864	27799
1492	10504	6865	27799
1493	10506	6865	27797
1494	10539	6869	27816
1495	10418	6780	27552
1496	10542	6870	27820
1497	10543	6871	27827
1498	10544	6872	27826
1499	10572	6878	27887
1500	10567	6871	27874
1501	10576	6878	27903
1502	10588	6878	27911
1503	10588	6879	27911
1504	10591	6877	27909
1505	10591	6881	27916
1506	10608	6880	27945
1507	10628	6886	27983
1508	10628	6885	27983
1509	10632	6877	27975
1510	10645	6890	28017
1511	10618	6877	27987
1512	10649	6888	28013
1513	10606	6864	27988
1514	10649	6890	28013
1515	10651	6891	28012
1516	10648	6891	28030
1517	10570	6790	27611
1518	10704	6907	28093
1519	10704	6907	28093
1520	10700	6903	28082
1521	10698	6902	28078
1522	10696	6890	28072
1523	10714	6909	28116
1524	10711	6909	28115
1525	10713	6909	28122
1526	10670	6868	27959
1527	10715	6909	28126
1528	10716	6909	28124
1529	10716	6910	28124
1530	10716	6913	28130
1531	10732	6929	28161
1532	10716	6916	28115
1533	10739	6935	28190
1534	10738	6934	28190
1535	10738	6933	28192
1536	10739	6937	28195
1537	10746	6939	28205
1538	10731	6906	28094
1539	10815	6946	28312
1540	10815	6945	28312
1541	10814	6945	28310
1542	11076	6946	28492
1543	11076	6946	28493
1544	11120	6947	28518
1545	11121	6938	28524
1546	11127	6969	28531
1547	11136	6969	28536
1548	11140	6970	28554
1549	11122	6953	28480
1550	11154	6972	28579
1551	11155	6972	28581
1552	11155	6972	28579
1553	11126	6958	28444
1554	11155	6972	28530
1555	11155	6972	28530
1556	11167	6973	28550
1557	11126	6940	28453
1558	11167	6973	28555
1559	11178	6975	28825
1560	11180	6975	28825
1561	11188	6977	28885
1562	11160	6954	28851
1563	11198	6977	28917
1564	11205	6976	28925
1565	11205	6978	28925
1566	11173	6957	28847
1567	11204	6978	28932
1568	11282	6995	28969
1569	11280	6988	28940
1570	11333	7049	29014
1571	11362	7049	29029
1572	11353	7045	28977
1573	11429	7050	29040
1574	11434	7050	29037
1575	11989	7053	29042
1576	11976	7051	28849
1577	12049	7053	29045
1578	12050	7055	29620
1579	12015	7051	29627
1580	12057	7053	29634
1581	12228	7494	29802
1582	12202	7477	29709
1583	12231	7498	29823
1584	12276	7502	29940
1585	12310	7511	29998
1586	12311	7511	29996
1587	12311	7522	30006
1588	12790	7664	30296
1589	12771	7652	30250
1590	12790	7668	30315
1591	12791	7929	31164
1592	12789	7934	31177
1593	12785	7934	31179
1594	13281	7932	31187
1595	13281	7934	31224
1596	13277	7935	31215
1597	13290	7934	31276
1598	13271	7884	31235
1599	13293	7950	31290
1600	13282	7940	31269
1601	13307	7956	31307
1602	13305	7957	31304
1603	13329	7998	31312
1604	13332	7996	31313
1605	13306	7998	31282
1606	13334	8007	31311
1607	13336	8006	31308
1608	13343	8018	31489
1609	13156	7919	31179
1610	13349	8054	31525
1611	13349	8057	31534
1612	13348	8057	31537
1613	13360	8078	31559
1614	13360	8080	31561
1615	13359	8080	31560
1616	13385	8195	31739
1617	13384	8194	31741
1618	13387	8197	31758
1619	13387	8196	31760
1620	13370	8189	31707
1621	13387	8202	31770
1622	13429	8221	31991
1623	13416	8213	31947
1624	13435	8220	32000
1625	13333	8168	31763
1626	13436	8221	32004
1627	13438	8220	32013
1628	13671	8388	32058
1629	13673	8389	32049
1630	13723	8486	32076
1631	13696	8470	32030
1632	13752	8533	32060
1633	13938	9149	33579
1634	13952	9167	33622
1635	24253	36311	59409
1636	24340	36497	59586
1637	24365	36551	59682
1638	24378	36576	59898
1639	25443	39600	62821
1640	25455	39644	62877
1641	25424	39642	62815
1642	25497	39764	63026
1643	25498	39769	63033
1644	25503	40320	63042
1645	25589	40834	64197
1646	25541	40782	64131
1647	25606	40886	64282
1648	25525	40750	64105
1649	25614	39852	64324
1650	25715	40194	65078
1651	25718	40202	65091
1652	25769	41468	65563
1653	25769	41629	65572
1654	25822	41869	66299
1655	25835	41987	66472
1656	25835	41992	66464
1657	26286	41965	66358
1658	26375	42031	66481
1659	26357	42016	66456
1660	26462	42034	66480
1661	26438	42026	66469
1662	26466	44140	67822
1663	26374	44038	67696
1664	26486	44213	67956
1665	26625	44880	69428
1666	26632	44886	69442
1667	26879	44839	70387
1668	26928	44892	70516
1669	26914	44564	70450
1670	26929	44904	70557
1671	26929	45212	70587
1672	26928	45236	70636
1673	26872	45265	70395
1674	26954	45287	70673
1675	27286	45571	71837
1676	27269	45470	71688
1677	27293	45597	71897
1678	28308	46786	77024
1679	28442	47028	77398
1680	28453	47084	77485
1681	28455	47097	77494
1682	28458	47105	77500
1683	28465	47116	77531
1684	28463	47108	77533
1685	28501	47228	77715
1686	28502	47228	77720
1687	28550	47405	77982
1688	28573	47454	78041
1689	28582	47474	78067
1690	28581	47474	78067
1691	28580	47474	78066
1692	28223	46745	75008
1693	28586	47471	76033
1694	28588	47470	76079
1695	28743	47460	76834
1696	28767	47464	76882
1697	28771	47043	76889
1698	28797	47515	76948
1699	28796	47516	76954
1700	28857	47566	77016
1701	28860	47566	77018
1702	28869	47557	77060
1703	28871	47685	77065
1704	28880	47696	76859
1705	28936	47762	77068
1706	28881	47665	76929
1707	28943	47771	77065
1708	28940	47758	77054
1709	29139	47865	77057
1710	29144	47847	76080
1711	29166	47860	75786
1712	29096	47783	77055
1713	29174	47882	77070
1714	29171	47888	77264
1715	28818	47363	77256
1716	29184	47911	79656
1717	29184	47907	79665
1718	29180	47906	79665
1719	29213	47942	79710
1720	29214	47944	79706
1721	29209	47945	79699
1722	29152	47832	79476
1723	29224	47952	79745
1724	29222	47946	79740
1725	29141	47862	79595
1726	29230	47984	79793
1727	29230	47978	79790
1728	29233	47920	79796
1729	29110	47750	79503
1730	29236	47938	79820
1731	29266	48053	79903
1732	29269	48050	79908
1733	29242	48023	79749
1734	29271	48056	79917
1735	29278	48058	79917
1736	29277	48087	79923
1737	29228	48005	79420
1738	29277	48121	79937
1739	29271	48041	80074
1740	29277	48134	80100
1741	29317	48138	80111
1742	29353	48195	80132
1743	29353	48198	80135
1744	29348	48199	80130
1745	29256	48020	79802
1746	29360	48216	80151
1747	29357	48213	80152
1748	29154	47943	79746
1749	29361	48218	80160
1750	29361	48217	80158
1751	29361	48218	80152
1752	29359	48218	80152
1753	29314	48120	80037
1754	29361	48217	80158
1755	29361	48218	80157
1756	29271	48089	79927
1757	29375	48257	80223
1758	29374	48255	80220
1759	29374	48260	80238
1760	29376	48266	80249
1761	29375	48275	80248
1762	29380	48276	80258
1763	29379	48278	80264
1764	29387	48285	80302
1765	29331	48195	80153
1766	29382	48295	80283
1767	29379	48296	80280
1768	29393	48306	80300
1769	29389	48297	80291
1770	28905	47298	79167
1771	29396	48293	80316
1772	29394	48290	80320
1773	29366	48270	80245
1774	29403	48375	80334
1775	29450	48463	80424
1776	29444	48459	80426
1777	29449	48461	80430
1778	29456	48496	80466
1779	29451	48466	80440
1780	29459	48472	80452
1781	29424	48442	80353
1782	29472	48518	80498
1783	29470	48517	80503
1784	29471	48496	80486
1785	29433	48429	80379
1786	29476	48502	80491
1787	29477	48510	80504
1788	29480	48515	80508
1789	29486	48519	80518
1790	29495	48535	80552
1791	29494	48535	80549
1792	29431	48458	80407
1793	29512	48583	80596
1794	29509	48577	80596
1795	29479	48523	80498
1796	29511	48581	80598
1797	29379	48388	80245
1798	29564	48676	80723
1799	29565	48679	80729
1800	29564	48673	80725
1801	29564	48672	80716
1802	29488	48546	80491
1803	29569	48682	80736
1804	29567	48688	80744
1805	29563	48689	80740
1806	29550	48677	80730
1807	29553	48678	80736
1808	29573	48712	80765
1809	29573	48713	80795
1810	29576	48722	80793
1811	29584	48735	80840
1812	29493	48589	80634
1813	29584	48743	80856
1814	29586	48744	80857
1815	29581	48749	80853
1816	29583	48746	80850
1817	29589	48770	80876
1818	29618	48794	80923
1819	29617	48792	80921
1820	29622	48799	80954
1821	29590	48758	80892
1822	29621	48807	80963
1823	29619	48809	80962
1824	29619	48863	80949
1825	29626	48867	80963
1826	29627	48864	80847
1827	29627	48885	81017
1828	29627	48895	81018
1829	29622	48907	81021
1830	29627	48921	81030
1831	29638	48927	81048
1832	29638	48949	81038
1833	29615	48901	80846
1834	29648	48984	81041
1835	29644	48979	81043
1836	29602	48913	81017
1837	29648	48983	81024
1838	29579	48855	80866
1839	29648	48986	81022
1840	29652	48986	81007
1841	29652	48999	80824
1842	29644	49010	81192
1843	29669	49045	81202
1844	29668	49049	81196
1845	29524	48756	80758
1846	29669	49050	81206
1847	29669	49052	81205
1848	29669	49051	81202
1849	29650	49045	81138
1850	29665	49049	81192
1851	29664	49055	81198
1852	29665	49057	81215
1853	29673	49063	81215
1854	29681	49082	81237
1855	29680	49081	81190
1856	29701	49105	81272
1857	29670	49037	81162
1858	29707	49114	81287
1859	29705	49179	81296
1860	29713	49188	81317
1861	29715	49236	81342
1862	29640	49117	81110
1863	29716	49264	81363
1864	29717	49262	81356
1865	29361	48810	80541
1866	29749	49396	81507
1867	29750	49400	81507
1868	29732	49376	81470
1869	29494	48989	80838
1870	29751	49407	81512
1871	29751	49407	81516
1872	29751	49406	81516
1873	29745	49397	81511
1874	29744	49403	81512
1875	29677	49291	81340
1876	29750	49413	81517
1877	29760	49435	81537
1878	29662	49305	81263
1879	29765	49437	81549
1880	29777	49444	81574
1881	29778	49385	81574
1882	29781	49453	81589
1883	29755	49447	81521
1884	29785	49477	81598
1885	29791	49507	81628
1886	29716	49411	81490
1887	29791	49524	81658
1888	29791	49522	81652
1889	29773	49505	81581
1890	29794	49544	81664
1891	29795	49542	81660
1892	29794	49545	81668
1893	29802	49573	81688
1894	29806	49574	81668
1895	29762	49527	81610
1896	29815	49599	81722
1897	29816	49610	81728
1898	29838	49654	81772
1899	29798	49560	81648
1900	29841	49659	81786
1901	29854	49666	81807
1902	29854	49661	81815
1903	29855	49749	81830
1904	29859	49784	81892
1905	29861	49786	81898
1906	29874	49789	81946
1907	29872	49791	81944
1908	29874	49792	81946
1909	29872	49797	81946
1910	29888	49864	82000
1911	29903	49880	82028
1912	29905	49879	82027
1913	29905	49879	82025
1914	29905	49876	82027
1915	29904	49879	82031
1916	29906	49893	82039
1917	29904	49892	82039
1918	29846	49828	81925
1919	29922	49942	82096
1920	29919	49935	82086
1921	29870	49846	81952
1922	29940	49982	82164
1923	29939	49984	82158
1924	29939	49987	82158
1925	29927	49963	82116
1926	29932	49973	82144
1927	29930	49975	82152
1928	29938	49991	82179
1929	29938	49993	82179
1930	29937	49991	82177
1931	29940	49994	82188
1932	29864	49903	81985
1933	29954	50014	82196
1934	29756	49667	81686
1935	29956	50020	82223
1936	29956	50020	82227
1937	29957	50021	82226
1938	29958	50028	82257
1939	29961	50034	82264
1940	30623	50471	82560
1941	29261	47998	78903
1942	31690	50994	83074
1943	31702	51003	83120
1944	31707	51009	83130
1945	31704	50995	83120
1946	31695	50943	82979
1947	31711	51008	83134
1948	31710	51007	83134
1949	31715	50919	83027
1950	31720	51059	83170
1951	31621	51014	83043
1952	31725	51072	83185
1953	31722	51086	83189
1954	31714	51081	83183
1955	31730	51118	83226
1956	31730	51112	83225
1957	31735	51121	83248
1958	31737	51125	83256
1959	31737	51136	83259
1960	31690	51060	83166
1961	31739	51139	83285
1962	31711	51094	83202
1963	31750	51166	83314
1964	31665	51035	83086
1965	31750	51170	83314
1966	31511	50771	82693
1967	31753	51176	83319
1968	31757	51178	83332
1969	31764	51180	83347
1970	31694	51093	83162
1971	31763	51181	83343
1972	31766	51186	83359
1973	31780	51207	83391
1974	31781	51208	83397
1975	31784	51265	83422
1976	31791	51271	83443
1977	31796	51313	83487
1978	31616	51006	82974
1979	31791	51280	83459
1980	31791	51280	83471
1981	31793	51307	83484
1982	31754	51287	83402
1983	31799	51368	83516
1984	31781	51305	83446
1985	31807	51394	83575
1986	31806	51392	83574
1987	31777	51332	83489
1988	31811	51397	83585
1989	31769	51365	83486
1990	31813	51425	83595
1991	31809	51421	83596
1992	31821	51432	83618
1993	31826	51465	83631
1994	31821	51469	83629
1995	31823	51470	83636
1996	31827	51473	83650
1997	31826	51504	83665
[truncated: 1,584 more rows]

## Sheet: Figure 1D
Harris et al	Figure 1D
The TSS of HBV RNAs were annotated as previously defined. Reads initiating upstream of Sp1 were defined as pC-L, pC-S or pgRNA, with transcripts initiating outside these boundaries identified as Core-associated transcript group 1 or 2 (C-AT1 or C-AT2). Read counts are depicted as bubbles, where size is proportional to number of reads.
	In vitro	1036	1030	1035	1038	1031	1032	1037	1039	1044	1048	1047
pC-L	119	6	0	24	1	248	0	1	0	0	2	59
CAT-1	42	6	0	12	0	109	0	0	0	0	2	5
pC-S	3788	148	0	491	10	1769	7	7	32	10	20	37
pgRNA	690	36	24	60	1	5379	1	5570	32	30	39	11
CAT-2	1176	48	61	258	294	5464	75	82	276	435	129	28

## Sheet: Figure 1E
Harris et al	Figure 1E
A schematic showing the 5’ and 3’ termini used for transcript assignment. The 3’ sequence identified transcripts terminating at PAS2 together with abortive transcripts terminating at PAS1 during the first circuit of cccDNA (position 400) or at a cryptic PAS (position 2,600). Read counts are shown for the in vitro infection samples (n=3; mean+range) and CHB patient samples (n=11; mean+SD) with 103…
In vitro	400			2600			3581
pC-L	3	15	94		13	90	2	18	94
C-AT1	13	6	23	17	8	25	9	2	31
pC-S	1519	462	1790	1605	382	1891	487	541	1965
pgRNA	5	175	483	6	179	562	3	428	1470
C-AT2	2	145	1036	1	135	940	1	205	1216
CHB	400										2600										3581
pC-L			1	1																			6							1
C-AT1			10	6					5														1							2
pC-S		6	488	145	3	7	31	8	32	13			4	1					1	1		1		1		3	1	2	4	5
pgRNA	2		1	4	1			3	2				1									1	44	19	7		17		4	2
C-AT2			2							1	1		19	1	10	24			1	13	1	4	61	31	34	248	7		12	11
1031	400	2600	3581
pC-L	2	25	107
C-AT1	61	8	30
pC-S	1459	56	243
pgRNA	71	1012	4140
C-AT2	3	362	2237

## Sheet: Figure 2A
Harris et al	Figure 2A
TSS coordinates (bp) of the canonical (preS1, preS2, S and X) and promoter associated transcripts (Sp1-AT; Sp-AT and X-AT) are shown for the in vitro and clinical samples, with read counts depicted as a bubble plot.
ID	In vitro	1036	1030	1035	1038	1031	1032	1037	1039	1044	1048	1047
preS1	3557	1198	134	5722	778	14442	697	1764	8667	1267	3745	4920
Sp1AT	3222	1397	11	1045	200	5280	118	364	1149	253	1239	448
preS2	13789	86262	339	32116	4184	32915	3636	13219	37463	4713	9750	21671
S	3276	19819	78	7816	514	15765	781	2038	8196	1149	2212	4454
Sp2AT	2308	24495	67	8686	804	7917	702	2525	6873	1728	2461	4802
X	35	1799	2	344	27	162	28	92	170	50	66	319
XAT	449	19090	37	4420	378	2436	451	1612	1411	1199	1269	3086

## Sheet: Figure 2B
Harris et al	Figure 2B
TSS of the orphan transcripts are depicted on a linearised genome, annotated with the viral promoters (blue boxes) and the ATG start codons (dashed lines). In vitro and clinical samples are shown, where each symbol represents an individual transcript.
In vitro	1036	1030	1035	1038	1031	1032	1037	1039	1044	1048	1047
23.3333	253	16	16	236	264	16	263	248	116	303	243
39.3333	253	16	16	236	320	16	263	263	169	303	243
43.6667	253	18	71	274	320	16	264	269	183	303	243
59.3333	253	18	163	305	320	77	462	324	187	303	243
74.3333	304	20	172	311	320	83	462	324	209	303	243
101.667	305	20	243	311	446	188	796	324	236	303	243
102	305	20	252	313	450	210	951	324	236	303	243
106	306	20	252	319	450	243	951	324	236	303	243
109.333	306	20	252	319	450	243	951	324	264	303	243
129.667	306	23	253	319	450	243	951	324	264	303	243
133.333	307	23	263	319	450	243	951	324	267	303	243
134.333	310	24	267	321	450	243	951	324	267	303	263
138	310	29	267	321	659	267	951	324	278	303	267
146.333	312	29	274	321	659	306	952	324	315	303	267
155.667	317	29	305	322	659	311	952	324	330	303	269
155.667	322	33	315	322	659	311	952	324	337	303	269
159.333	362	65	316	322	659	315	952	324	368	303	269
161	388	69	326	324	659	315	953	324	374	303	274
165.333	388	69	357	324	710	319	954	324	374	303	337
169.333	394	69	394	324	710	319	954	324	391	303	339
170	395	70	435	324	769	319	967	324	391	303	339
171.667	397	70	435	324	869	319	967	324	391	303	339
177	397	71	435	324	869	319	967	324	563	457	339
177	415	74	435	324	869	319	967	337	692	630	339
178.333	415	77	435	326	869	319	967	395	703	764	339
183	423	77	435	326	930	319	967	395	703	764	339
188.333	423	83	446	326	949	319	967	396	703	764	339
189	423	83	446	326	949	320	967	397	709	892	339
189.667	423	83	446	326	949	320	967	397	724	951	339
191.667	423	83	456	326	951	326	967	403	724	951	339
194.333	423	83	456	326	951	326	967	403	826	951	339
199	423	84	456	326	951	327	967	403	869	951	339
200.333	429	84	563	326	951	327	967	403	869	951	339
200.333	429	86	590	326	951	327	967	403	869	951	339
212	430	88	607	326	951	327	967	403	946	952	339
214	430	88	623	326	951	327	967	403	1016	952	339
225	435	88	657	326	951	327	967	403	1022	954	339
225	435	91	716	326	951	327	967	403	1046	954	339
225	435	93	967	326	951	327	967	403	1059	976	339
225	436	95	967	326	951	327	967	403	1112	978	339
225	438	98	967	326	951	327	967	403	1186	1002	339
227.333	438	98	967	326	951	327	967	403	1199	1106	339
227.333	438	103	1070	326	951	327	967	403	1199	1107	339
227.333	438	108	1103	326	951	352	967	403	1206	1109	339
227.667	448	116	1103	326	951	374	967	403	1206	1109	339
236	448	116	1109	326	951	395	967	403	1217	1109	339
236	448	146	1109	326	951	406	967	403	1217	1111	339
236	453	146	1109	326	951	406	967	403	1217	1111	339
236	453	158	1109	326	951	406	967	403	1217	1112	339
236	453	160	1113	326	951	417	967	403	1217	1112	339
236	453	160	1113	326	951	417	967	403	1217	1112	339
236	453	161	1113	326	951	417	967	403	1217	1113	339
236	453	162	1113	326	951	423	967	403	1217	1113	339
236	456	163	1113	326	952	423	967	403	1228	1113	339
236	456	178	1116	326	952	430	967	403	1229	1113	339
236	456	178	1125	326	952	435	967	403	1232	1113	339
236	456	178	1127	326	952	435	967	403	1237	1113	339
236	456	179	1148	326	952	435	967	403	1246	1113	339
236	456	179	1149	326	952	435	967	403	1246	1113	339
236	472	181	1171	326	952	435	967	403	1246	1113	339
236	518	183	1191	326	952	435	967	403	1246	1113	339
236	549	187	1191	326	952	435	967	403	1249	1113	339
236	549	188	1191	326	954	435	967	403	1249	1113	339
236	576	191	1191	330	954	435	967	403	1250	1113	339
236	576	193	1199	330	954	553	967	403	1250	1113	339
236	576	197	1199	330	954	590	967	403	1250	1113	339
236	586	199	1199	332	969	590	967	403	1250	1113	339
236	715	199	1199	332	969	594	967	403	1250	1113	339
236	715	199	1199	332	969	594	967	403	1250	1113	339
236	752	204	1199	332	969	625	967	403	1250	1113	339
236	752	204	1199	332	1082	657	967	403	1250	1116	339
236	827	209	1206	337	1109	657	967	403	1250	1116	340
236	837	209	1206	337	1118	657	967	403	1250	1116	357
236	837	210	1206	337	1149	663	967	403	1250	1116	423
236	877	210	1206	337	1160	663	967	403	1250	1116	442
236	877	210	1206	337	1160	663	967	403	1250	1116	442
236	877	210	1206	337	1199	663	967	403	1250	1116	442
236	877	210	1206	337	1199	663	967	403	1250	1116	457
236	932	243	1206	337	1199	679	967	403	1250	1117	457
236	985	243	1206	337	1199	679	967	403	1250	1117	563
236	985	243	1206	340	1199	679	967	403	1250	1117	612
236	1001	243	1206	340	1199	679	967	403	1250	1123	655
236	1028	243	1206	340	1199	679	967	403	1250	1124	655
236	1028	243	1206	340	1199	679	967	403	1250	1250	671
236	1087	243	1217	340	1203	679	967	403	1250	1255	671
236	1117	243	1217	340	1250	681	967	403	1250	1296	671
236	1156	243	1217	340	1250	689	967	403	1250	1300	752
236	1156	243	1217	344	1250	695	967	403	1250	1300	775
236	1156	243	1217	344	1250	695	967	403	1250	1300	830
236	1199	243	1217	346	1250	695	967	403	1250	1300	833
236	1199	243	1217	348	1250	695	967	403	1250	1300	853
236	1203	243	1217	352	1252	704	967	403	1250	1302	853
236	1203	243	1217	352	1252	704	967	403	1250	1302	853
236	1203	243	1217	357	1252	715	967	403	1250	1314	853
236	1203	243	1223	357	1252	715	967	403	1250	1318	860
236	1203	243	1223	357	1252	743	967	403	1250	1378	885
236	1217	243	1223	357	1252	743	967	403	1250	1387	939
236	1217	243	1223	357	1252	745	967	403	1250	1473	939
236	1217	243	1223	357	1252	757	967	403	1250	1478	954
236	1217	243	1223	357	1252	808	967	403	1250	1517	954
236	1217	243	1223	357	1252	808	967	403	1250	1570	954
236	1217	243	1223	357	1252	808	967	403	1250	1581	956
236	1217	243	1223	357	1254	808	967	403	1250	1588	956
236	1217	243	1223	359	1254	808	967	403	1250	1588	980
236	1217	243	1223	359	1254	808	967	403	1250	1591	1005
236	1228	243	1223	359	1255	814	967	403	1250	1603	1091
236	1229	243	1223	374	1255	814	967	403	1250	1622	1115
236	1230	243	1223	375	1255	816	967	403	1250	1622	1124
236	1230	243	1225	375	1255	819	967	403	1250	1650	1125
236	1246	243	1229	379	1255	832	967	403	1250	1652	1131
236	1246	243	1246	381	1255	832	967	403	1250	1652	1148
236	1250	243	1246	388	1255	832	967	403	1250	1652	1187
236	1250	243	1246	388	1255	832	967	403	1250	1687	1187
236	1250	243	1246	388	1255	832	967	403	1250	1687	1187
236	1250	243	1246	388	1255	854	967	403	1250	1687	1187
236	1250	243	1246	388	1255	871	967	403	1250	1694	1200
236	1250	243	1246	388	1255	871	967	403	1250	1704	1202
236	1250	243	1246	388	1255	885	967	403	1250	1704	1206
236.667	1250	243	1246	388	1255	885	967	403	1250	1704	1217
236.667	1250	243	1246	388	1255	885	967	403	1250	1707	1217
236.667	1250	243	1246	388	1255	922	967	403	1250	1709	1217
236.667	1250	243	1246	388	1255	939	967	403	1250	1711	1217
236.667	1250	243	1246	388	1255	939	967	403	1250	1711	1217
236.667	1250	243	1246	390	1255	939	967	403	1250	1722	1223
236.667	1250	243	1246	394	1255	959	967	403	1250	1722	1228
236.667	1250	243	1246	395	1255	959	967	403	1250	1722	1228
236.667	1250	243	1246	395	1265	959	967	403	1251	1740	1228
236.667	1250	244	1246	395	1265	960	967	403	1251	1762	1228
236.667	1250	245	1246	395	1265	965	967	403	1252	1775	1228
236.667	1250	245	1246	395	1265	965	967	403	1252	1808	1228
236.667	1250	245	1246	395	1270	965	967	403	1252	1833	1229
236.667	1250	246	1246	397	1270	1002	967	403	1252	1880	1229
236.667	1250	248	1246	397	1270	1002	967	403	1252	1880	1229
236.667	1250	248	1246	397	1296	1004	967	403	1252	1893	1229
236.667	1250	248	1246	397	1297	1004	967	403	1252	1997	1229
236.667	1250	248	1246	397	1300	1004	967	403	1252	1997	1229
237.333	1250	248	1246	397	1300	1009	967	403	1252	2000	1229
237.333	1250	253	1246	397	1300	1009	967	403	1252	2000	1229
237.333	1250	254	1246	397	1300	1009	967	403	1252	2000	1229
237.667	1250	256	1246	397	1300	1016	967	403	1252	2020	1229
238	1250	257	1246	400	1300	1016	967	403	1252	2025	1229
238	1250	257	1246	406	1300	1016	967	403	1252	2035	1229
238	1250	261	1246	406	1300	1016	967	403	1252	2055	1229
238	1250	261	1246	406	1300	1016	967	403	1252	2055	1229
238	1250	261	1249	406	1300	1028	967	403	1252	2071	1229
238	1250	261	1249	412	1300	1028	967	403	1252	2081	1229
238	1250	261	1249	412	1300	1028	967	403	1252	2088	1229
238	1250	261	1250	412	1300	1028	967	403	1252	2096	1229
238	1250	261	1250	423	1300	1070	967	403	1252	2099	1229
238	1250	261	1250	423	1300	1070	967	403	1252	2099	1229
239	1250	261	1250	423	1300	1070	967	403	1252	2099	1229
239	1250	261	1250	423	1300	1070	967	403	1252	2106	1229
239	1250	261	1250	423	1300	1070	967	403	1252	2106	1229
240	1250	263	1250	423	1300	1070	967	403	1252	2113	1229
240	1250	263	1250	423	1300	1073	967	403	1252	2134	1229
240	1250	263	1250	423	1300	1078	967	403	1253	2141	1229
240	1252	263	1250	423	1302	1079	967	403	1253	2146	1229
240	1252	263	1250	423	1302	1098	967	403	1254	2151	1229
240.667	1252	263	1250	423	1302	1098	967	403	1254	2160	1229
240.667	1252	263	1250	423	1302	1098	967	403	1254	2160	1229
241	1252	263	1250	423	1302	1098	967	403	1254	2160	1229
241	1252	263	1250	423	1302	1109	967	403	1254	2160	1229
241	1252	263	1250	423	1302	1109	967	403	1255	2168	1229
241	1252	263	1250	423	1302	1109	967	403	1255	2168	1229
241	1252	263	1250	423	1302	1109	967	403	1255	2243	1229
241	1252	263	1250	423	1302	1109	967	403	1255	2262	1229
241	1252	263	1250	423	1302	1109	967	403	1255	2268	1229
241	1252	263	1250	423	1302	1109	967	403	1255	2281	1229
241	1252	263	1250	423	1302	1109	967	403	1255	2366	1229
241	1252	263	1250	423	1303	1109	967	403	1255	2367	1229
241	1252	263	1250	423	1303	1109	967	403	1255	2401	1229
241	1252	263	1250	423	1303	1109	967	403	1255	2433	1229
241	1252	263	1250	423	1303	1109	967	404	1255	2443	1229
241	1252	263	1250	423	1303	1109	967	409	1255	2517	1229
241	1252	263	1250	423	1303	1112	967	417	1255	2517	1229
241	1252	263	1250	423	1303	1112	967	417	1255	2537	1229
243.333	1252	263	1250	423	1303	1112	967	417	1255	2567	1229
243.333	1252	263	1250	423	1303	1112	967	456	1255	2579	1229
243.333	1252	263	1250	423	1314	1112	967	456	1255	2596	1229
243.333	1252	263	1250	423	1321	1112	967	456	1255	2596	1229
243.333	1252	263	1250	423	1323	1112	967	456	1255	2609	1229
243.333	1254	263	1250	423	1323	1112	967	541	1255	2609	1229
245.667	1254	263	1250	423	1323	1112	967	541	1255	2609	1229
245.667	1254	263	1250	423	1328	1112	967	541	1255	2633	1229
246	1254	263	1250	423	1328	1112	967	541	1255	2633	1229
247	1254	263	1250	423	1328	1112	967	541	1255	2635	1229
247	1254	263	1250	423	1328	1112	967	541	1255	2678	1229
248	1255	263	1250	423	1328	1112	967	541	1255	2723	1229
248	1255	263	1250	423	1328	1112	967	541	1255	2723	1229
248	1255	263	1250	423	1328	1112	967	541	1255	2724	1229
248	1255	263	1250	423	1328	1112	967	541	1255	2730	1229
248	1255	263	1250	423	1333	1112	967	541	1255	2770	1229
249.667	1255	263	1250	423	1334	1112	967	541	1259	2771	1229
249.667	1255	263	1250	423	1382	1112	967	541	1260	2771	1229
250.667	1255	263	1250	423	1382	1112	967	541	1261	2827	1229
251.667	1255	263	1250	423	1382	1112	967	541	1263	2827	1229
252	1255	263	1250	423	1382	1112	967	541	1263	2827	1229
252	1255	263	1250	423	1382	1112	967	541	1263	2833	1229
252	1255	263	1250	423	1382	1112	967	541	1263	2922	1229
252	1255	263	1250	423	1382	1112	967	541	1263	2928	1229
252	1255	263	1250	423	1382	1112	967	541	1265	2967	1229
252	1255	263	1250	423	1382	1112	967	541	1265	3021	1229
254	1255	263	1250	423	1415	1112	967	541	1265	3021	1229
254.333	1255	263	1250	423	1415	1112	967	541	1265	3028	1229
254.333	1255	263	1250	423	1427	1112	967	541	1265	3145	1229
256	1255	263	1250	423	1427	1113	967	541	1265		1229
256	1255	263	1250	423	1427	1113	967	541	1265		1229
256	1255	263	1250	423	1437	1113	967	541	1265		1229
257.333	1255	263	1250	423	1461	1113	967	541	1265		1229
257.333	1255	263	1250	423	1467	1113	967	541	1265		1229
257.333	1255	263	1250	423	1467	1113	967	541	1265		1229
257.333	1255	263	1250	430	1467	1113	967	541	1265		1229
257.333	1255	263	1250	430	1467	1113	967	541	1266		1229
257.333	1255	264	1250	430	1467	1113	967	546	1266		1229
257.333	1255	264	1250	430	1478	1113	967	598	1266		1229
257.333	1256	264	1250	430	1478	1113	967	607	1266		1229
257.333	1256	264	1250	430	1478	1113	967	689	1267		1229
259.667	1256	264	1250	430	1481	1113	967	689	1267		1229
259.667	1256	264	1250	430	1487	1113	967	689	1268		1229
259.667	1256	264	1250	430	1517	1113	967	689	1268		1229
259.667	1256	264	1250	430	1517	1113	967	689	1270		1229
259.667	1256	264	1250	431	1517	1113	967	689	1270		1229
259.667	1256	264	1250	435	1517	1113	967	689	1270		1229
259.667	1256	264	1250	435	1517	1113	967	733	1270		1229
259.667	1256	264	1250	435	1542	1113	967	733	1270		1229
259.667	1256	264	1250	435	1547	1113	967	733	1270		1229
259.667	1256	264	1250	437	1570	1113	967	805	1270		1229
260	1256	264	1250	442	1575	1113	967	805	1270		1229
261	1256	265	1250	442	1575	1113	967	805	1270		1229
261	1256	266	1250	442	1575	1113	967	927	1270		1229
261	1257	267	1250	442	1575	1113	967	927	1270		1229
261	1259	267	1250	442	1575	1113	967	928	1270		1229
261	1259	267	1250	442	1575	1113	967	928	1270		1229
261	1259	267	1250	442	1575	1113	967	937	1270		1229
261	1260	267	1250	444	1575	1116	967	937	1270		1229
261	1261	267	1250	445	1575	1116	967	937	1270		1229
261	1261	267	1250	445	1575	1116	967	937	1270		1229
261	1261	267	1250	446	1577	1116	967	939	1270		1229
261	1261	267	1250	446	1577	1116	967	950	1270		1229
261	1261	267	1250	446	1577	1116	967	950	1295		1229
261	1263	267	1250	447	1577	1116	967	950	1296		1229
261	1265	267	1250	451	1581	1116	967	950	1297		1229
261	1265	267	1250	457	1581	1116	967	950	1297		1229
261	1265	267	1250	459	1581	1116	967	950	1297		1229
261	1265	267	1250	471	1584	1116	967	950	1297		1229
261	1265	267	1250	494	1584	1116	967	950	1297		1229
261	1265	267	1250	533	1584	1116	967	950	1297		1229
261	1265	267	1250	563	1584	1116	967	950	1297		1229
261	1265	267	1250	631	1584	1116	967	950	1297		1229
261	1265	267	1250	631	1584	1116	967	950	1297		1229
261	1266	267	1250	646	1584	1116	967	950	1297		1229
261	1268	267	1250	646	1584	1117	967	950	1297		1229
261	1268	267	1250	679	1584	1117	967	950	1297		1229
261	1270	267	1250	688	1584	1118	967	950	1297		1229
261	1270	267	1250	689	1590	1118	967	950	1297		1229
261	1270	267	1250	709	1590	1118	967	950	1297		1229
261	1270	267	1250	713	1590	1118	967	950	1297		1229
261	1270	267	1250	724	1590	1118	967	950	1297		1229
261	1270	267	1250	724	1590	1118	967	950	1297		1229
261	1270	267	1250	814	1590	1124	967	951	1297		1229
261	1270	267	1250	847	1590	1128	967	951	1297		1229
261	1270	267	1250	871	1590	1154	967	951	1297		1229
261	1270	267	1250	926	1590	1154	967	951	1297		1229
261	1270	267	1250	929	1590	1154	967	951	1300		1229
261	1270	267	1250	929	1590	1187	967	951	1300		1229
261	1270	267	1250	950	1590	1187	967	951	1300		1229
261	1270	267	1250	951	1590	1187	967	951	1300		1229
261	1294	267	1250	967	1590	1194	967	951	1300		1229
261	1297	267	1250	985	1590	1199	967	951	1300		1229
261	1297	267	1250	999	1590	1199	967	951	1300		1229
261	1297	267	1250	1043	1590	1199	967	951	1300		1229
261	1297	267	1250	1043	1590	1199	967	951	1300		1229
261	1297	267	1250	1061	1590	1206	967	951	1300		1229
261	1297	267	1250	1067	1590	1206	967	951	1300		1229
261	1297	267	1250	1109	1590	1206	967	951	1300		1229
261	1297	267	1250	1109	1591	1206	967	951	1300		1229
261	1297	267	1250	1112	1591	1217	967	951	1300		1229
261	1297	267	1250	1116	1591	1217	967	951	1300		1229
261	1297	267	1250	1165	1591	1217	973	951	1300		1229
261	1297	267	1250	1187	1591	1217	973	951	1300		1229
261	1297	267	1250	1199	1591	1217	977	951	1300		1229
261	1297	269	1250	1206	1591	1217	977	951	1300		1229
261	1297	269	1250	1206	1591	1217	1034	951	1300		1229
261	1297	269	1250	1206	1591	1217	1050	951	1300		1229
261	1297	269	1250	1206	1591	1217	1050	951	1300		1229
261	1297	269	1250	1217	1591	1217	1053	951	1300		1229
261	1297	269	1250	1217	1591	1217	1070	951	1300		1229
261	1297	269	1250	1217	1591	1217	1073	951	1300		1229
261	1297	269	1250	1217	1591	1217	1103	951	1300		1229
261	1297	269	1250	1217	1591	1223	1155	951	1300		1229
261	1297	269	1250	1217	1591	1223	1163	951	1300		1229
261	1297	269	1250	1217	1591	1232	1163	951	1300		1229
261	1297	269	1250	1217	1591	1232	1165	951	1300		1229
261	1297	269	1250	1217	1603	1232	1165	951	1300		1229
261	1300	269	1250	1223	1603	1232	1190	951	1300		1229
261	1300	269	1250	1223	1608	1246	1191	951	1300		1229
261	1300	269	1250	1223	1609	1246	1199	951	1300		1229
261	1300	269	1250	1228	1609	1246	1199	951	1300		1229
261	1300	269	1250	1228	1613	1246	1202	951	1300		1229
261.333	1300	269	1250	1228	1613	1246	1221	951	1300		1229
261.667	1300	269	1250	1228	1616	1246	1221	951	1300		1229
261.667	1300	269	1250	1228	1616	1246	1225	951	1300		1229
262	1300	269	1250	1229	1616	1246	1228	951	1300		1229
262	1300	269	1250	1229	1616	1246	1242	951	1300		1229
262	1300	269	1250	1232	1616	1249	1246	951	1300		1229
262.333	1300	269	1250	1237	1616	1249	1246	951	1300		1229
262.333	1300	269	1250	1237	1622	1250	1246	951	1300		1229
262.333	1300	269	1250	1239	1622	1250	1246	951	1300		1229
262.333	1300	269	1250	1246	1622	1250	1250	951	1300		1229
262.333	1300	269	1250	1246	1648	1250	1250	951	1300		1229
262.333	1300	269	1250	1246	1649	1250	1250	951	1300		1229
262.333	1300	269	1250	1246	1649	1250	1250	951	1300		1229
262.333	1300	269	1250	1246	1649	1250	1250	951	1300		1229
262.333	1300	269	1250	1246	1650	1250	1250	951	1300		1229
262.333	1300	269	1250	1246	1650	1250	1250	951	1300		1229
262.333	1300	269	1250	1246	1650	1250	1250	951	1300		1229
262.333	1300	269	1250	1246	1650	1250	1250	951	1300		1229
262.333	1300	269	1250	1246	1650	1250	1250	951	1300		1229
262.333	1300	269	1250	1249	1650	1250	1250	951	1300		1229
262.333	1300	269	1250	1250	1650	1250	1250	951	1300		1229
262.333	1300	269	1250	1250	1650	1250	1251	951	1300		1229
262.333	1300	269	1250	1250	1650	1250	1252	951	1300		1229
262.333	1300	269	1250	1250	1650	1250	1252	951	1300		1229
262.333	1300	269	1250	1250	1650	1250	1252	951	1300		1229
262.333	1300	269	1250	1250	1650	1250	1252	951	1300		1229
262.333	1300	269	1251	1250	1650	1250	1254	951	1300		1229
262.333	1300	269	1251	1250	1650	1250	1254	951	1300		1229
262.333	1300	269	1251	1250	1650	1250	1254	951	1300		1229
262.333	1300	269	1251	1250	1650	1250	1254	952	1300		1229
262.667	1300	270	1251	1250	1650	1250	1254	952	1300		1229
262.667	1300	271	1252	1250	1650	1250	1255	952	1300		1229
262.667	1300	273	1252	1250	1650	1250	1255	952	1300		1229
262.667	1300	273	1252	1250	1650	1250	1255	952	1300		1229
262.667	1300	274	1252	1250	1650	1250	1255	952	1300		1229
262.667	1300	274	1252	1250	1650	1250	1255	952	1300		1229
262.667	1300	274	1252	1250	1650	1250	1255	952	1300		1229
263	1300	274	1252	1250	1650	1250	1255	952	1300		1229
263	1300	274	1252	1250	1650	1250	1255	953	1300		1229
263	1300	274	1252	1250	1650	1250	1255	953	1300		1229
263	1300	274	1252	1250	1652	1250	1255	953	1300		1229
263	1300	274	1252	1250	1652	1250	1255	953	1300		1229
263	1300	274	1252	1250	1652	1250	1255	953	1300		1229
263	1300	274	1252	1250	1652	1250	1257	953	1300		1229
263	1300	274	1252	1250	1652	1250	1260	953	1300		1229
263	1300	274	1252	1250	1652	1250	1265	953	1300		1229
263	1300	274	1252	1250	1652	1250	1265	953	1300		1229
263	1300	274	1252	1250	1652	1250	1265	953	1300		1229
263	1300	274	1252	1250	1652	1250	1265	953	1300		1229
263	1300	274	1252	1250	1652	1250	1265	953	1300		1229
263	1300	274	1252	1250	1652	1250	1265	953	1300		1229
263	1300	274	1252	1250	1652	1250	1265	954	1300		1229
263	1300	274	1252	1250	1652	1250	1270	954	1300		1229
263	1300	274	1252	1250	1652	1250	1270	954	1300		1229
263	1300	274	1252	1250	1652	1250	1270	954	1300		1229
263	1300	274	1252	1250	1685	1250	1270	954	1300		1229
263	1300	274	1252	1250	1685	1250	1270	954	1300		1229
263	1300	274	1252	1250	1685	1250	1270	954	1300		1229
263	1300	274	1252	1250	1685	1250	1270	954	1300		1229
263	1300	274	1252	1250	1685	1250	1270	954	1300		1229
263	1300	274	1252	1250	1685	1250	1297	954	1300		1229
263	1300	274	1252	1250	1687	1250	1297	954	1300		1229
263	1300	274	1252	1250	1687	1250	1297	954	1300		1229
263	1300	274	1252	1250	1687	1250	1297	954	1300		1229
263	1300	274	1252	1250	1687	1250	1297	954	1300		1229
263	1300	274	1252	1250	1687	1250	1297	954	1300		1229
263	1300	274	1252	1250	1687	1250	1297	954	1300		1229
263	1300	274	1252	1250	1687	1250	1297	954	1300		1229
263	1300	274	1252	1250	1687	1250	1297	954	1300		1229
263	1300	277	1252	1250	1687	1250	1297	954	1300		1229
263	1300	277	1252	1250	1687	1250	1297	954	1300		1229
263	1300	277	1252	1250	1687	1250	1297	954	1300		1229
263	1300	277	1252	1250	1687	1250	1300	954	1300		1229
263	1300	277	1252	1250	1694	1250	1300	954	1300		1229
263	1300	277	1252	1250	1694	1250	1300	954	1300		1229
263	1302	277	1252	1250	1694	1250	1300	954	1300		1229
263	1302	277	1252	1250	1695	1250	1300	954	1300		1229
263	1302	278	1254	1250	1695	1250	1300	954	1300		1229
263	1302	278	1254	1250	1695	1250	1300	954	1300		1229
263	1302	278	1254	1250	1695	1250	1300	954	1300		1229
263	1302	279	1254	1250	1695	1250	1300	954	1300		1229
263	1302	279	1254	1250	1695	1250	1300	954	1300		1229
263	1302	279	1254	1250	1695	1250	1300	954	1300		1229
263	1302	279	1254	1250	1695	1250	1300	954	1300		1229
263	1302	279	1254	1250	1695	1250	1300	954	1300		1229
263	1302	279	1254	1250	1695	1250	1300	954	1300		1229
263	1302	279	1254	1250	1695	1250	1300	954	1300		1229
263	1302	279	1254	1250	1695	1250	1300	954	1300		1229
263	1302	279	1254	1250	1695	1250	1300	954	1300		1229
263	1302	279	1254	1250	1695	1250	1300	954	1300		1229
263	1302	279	1254	1250	1695	1250	1300	954	1300		1229
263	1302	279	1254	1250	1695	1250	1300	954	1300		1229
263	1302	279	1254	1250	1695	1250	1300	954	1300		1229
263	1302	279	1254	1250	1695	1250	1300	954	1300		1229
263	1302	279	1254	1250	1695	1250	1300	954	1300		1229
263	1302	279	1254	1250	1695	1250	1300	954	1300		1229
263	1302	279	1254	1250	1695	1250	1300	954	1300		1229
263	1302	279	1254	1250	1695	1250	1300	954	1300		1229
263	1302	279	1254	1250	1695	1250	1300	954	1300		1229
263	1302	279	1254	1250	1695	1250	1300	954	1300		1229
263	1302	279	1254	1250	1695	1250	1300	954	1300		1229
263	1302	279	1254	1250	1695	1250	1300	954	1300		1229
263	1302	279	1254	1250	1695	1250	1300	954	1300		1229
263	1302	279	1254	1250	1695	1250	1300	954	1300		1229
263	1302	279	1254	1250	1695	1250	1300	954	1300		1229
263	1302	279	1254	1250	1695	1250	1300	954	1300		1229
263	1302	279	1254	1250	1695	1250	1302	954	1300		1229
263	1302	279	1254	1250	1695	1250	1302	954	1300		1229
263	1302	303	1254	1250	1695	1250	1302	954	1300		1229
263	1302	303	1254	1250	1695	1250	1302	954	1300		1229
263	1302	303	1254	1250	1696	1250	1302	954	1300		1229
263	1302	303	1254	1250	1696	1250	1302	954	1300		1229
263	1302	303	1254	1250	1696	1250	1302	956	1300		1229
263	1302	304	1254	1250	1696	1250	1302	956	1300		1229
263	1302	304	1254	1250	1696	1250	1302	956	1300		1229
263	1302	304	1254	1250	1698	1250	1302	964	1300		1229
263	1302	304	1254	1250	1700	1250	1302	964	1300		1229
263	1302	304	1254	1250	1700	1250	1302	973	1300		1229
263	1302	304	1254	1250	1702	1250	1302	973	1300		1229
263	1304	304	1254	1250	1702	1250	1302	976	1300		1229
263	1304	304	1254	1250	1704	1250	1302	1004	1300		1229
263	1308	304	1254	1250	1707	1250	1302	1217	1300		1229
263	1308	304	1254	1250	1707	1250	1302	1217	1300		1229
263	1308	304	1254	1250	1707	1250	1302	1217	1300		1229
263	1315	304	1254	1250	1709	1250	1302	1217	1300		1229
263	1315	304	1254	1250	1709	1250	1302	1246	1300		1229
263	1315	304	1254	1250	1709	1250	1302	1250	1300		1229
263	1315	305	1254	1250	1709	1250	1302	1250	1300		1229
263	1315	305	1254	1250	1709	1250	1302	1250	1300		1229
263	1315	305	1254	1250	1709	1250	1302	1250	1300		1229
263	1315	305	1254	1250	1709	1250	1302	1250	1300		1229
263	1316	305	1255	1250	1709	1250	1302	1250	1300		1229
263	1316	305	1255	1250	1709	1250	1308	1250	1300		1229
263	1326	305	1255	1250	1709	1250	1308	1250	1300		1229
263	1326	305	1255	1250	1709	1250	1308	1250	1300		1229
263	1326	305	1255	1250	1709	1250	1308	1250	1300		1229
263	1328	305	1255	1250	1711	1250	1309	1250	1300		1229
263	1328	305	1255	1250	1711	1250	1313	1250	1300		1229
263	1328	305	1255	1250	1712	1250	1313	1250	1300		1229
263	1328	305	1255	1250	1713	1250	1316	1250	1300		1229
263	1328	305	1255	1251	1713	1250	1316	1250	1300		1229
263	1328	306	1255	1251	1715	1250	1316	1250	1300		1229
263	1329	306	1255	1252	1719	1250	1316	1250	1300		1229
263	1330	306	1255	1252	1719	1250	1321	1250	1300		1229
263	1334	306	1255	1252	1719	1250	1328	1251	1300		1229
263	1342	306	1255	1252	1719	1250	1328	1252	1300		1229
263	1344	306	1255	1252	1719	1250	1347	1252	1300		1229
263	1347	306	1255	1252	1722	1250	1347	1252	1300		1229
263	1348	306	1255	1252	1722	1251	1358	1252	1300		1229
263	1350	306	1255	1252	1725	1251	1358	1252	1300		1229
263	1351	306	1255	1252	1731	1251	1370	1252	1300		1229
263	1351	306	1255	1252	1731	1251	1382	1252	1300		1229
263	1351	307	1255	1252	1731	1251	1382	1252	1300		1229
263	1356	307	1255	1252	1731	1251	1404	1252	1300		1229
263	1358	307	1255	1252	1731	1251	1404	1254	1300		1229
263	1358	307	1255	1252	1737	1251	1404	1254	1300		1229
263	1358	307	1255	1252	1737	1251	1407	1254	1300		1229
263	1358	307	1255	1252	1737	1251	1407	1255	1300		1229
263	1358	307	1255	1252	1737	1251	1409	1255	1300		1229
263	1358	307	1255	1252	1740	1251	1409	1255	1300		1229
263	1358	307	1255	1252	1740	1251	1411	1255	1300		1229
263	1371	307	1255	1252	1740	1251	1415	1255	1300		1229
263	1371	307	1255	1252	1740	1251	1427	1255	1300		1229
263	1378	307	1255	1252	1742	1251	1439	1255	1300		1229
263	1382	308	1255	1252	1742	1251	1439	1255	1300		1229
263	1382	308	1255	1252	1742	1251	1439	1255	1300		1229
263	1388	308	1255	1252	1775	1251	1447	1255	1300		1229
263	1388	309	1255	1252	1775	1251	1447	1255	1300		1229
263	1388	309	1255	1252	1775	1251	1447	1255	1300		1229
263	1389	309	1255	1252	1775	1252	1452	1255	1300		1229
263	1389	309	1255	1252	1778	1252	1455	1255	1300		1229
263	1395	310	1255	1252	1778	1252	1463	1255	1300		1229
263	1395	310	1255	1252	1778	1252	1463	1255	1300		1229
263	1396	310	1255	1252	1806	1252	1463	1255	1300		1229
263	1398	311	1255	1252	1806	1252	1463	1255	1300		1229
263	1398	311	1255	1252	1806	1252	1463	1255	1300		1229
263	1404	311	1255	1252	1808	1252	1467	1255	1300		1229
263	1404	311	1255	1252	1808	1252	1470	1255	1300		1229
263	1407	311	1255	1252	1817	1252	1473	1255	1300		1229
263	1407	311	1255	1252	1817	1252	1473	1255	1300		1229
263	1407	311	1255	1252	1817	1252	1476	1262	1300		1229
263	1407	311	1255	1252	1817	1252	1476	1263	1300		1229
263	1411	311	1255	1252	1817	1252	1476	1263	1300		1229
263	1416	311	1255	1252	1817	1252	1478	1265	1300		1229
263	1420	311	1255	1252	1820	1252	1478	1265	1300		1229
263	1421	311	1255	1252	1820	1252	1478	1265	1300		1229
263	1421	311	1255	1252	1822	1252	1482	1266	1300		1229
263	1428	311	1255	1252	1822	1252	1482	1268	1300		1229
263	1436	311	1255	1252	1822	1252	1487	1268	1300		1229
263	1436	311	1255	1252	1822	1252	1506	1270	1300		1229
263	1437	311	1255	1252	1822	1252	1506	1270	1300		1229
263	1447	311	1255	1252	1824	1252	1506	1270	1300		1229
263	1447	311	1255	1252	1829	1252	1506	1297	1300		1229
263	1447	311	1255	1252	1829	1252	1509	1297	1300		1229
263	1447	311	1255	1252	1829	1252	1509	1297	1300		1229
263	1447	311	1255	1252	1829	1252	1512	1297	1300		1229
263	1451	311	1255	1252	1829	1252	1517	1297	1300		1229
263	1451	311	1255	1252	1829	1252	1517	1297	1300		1229
263	1451	311	1255	1252	1832	1252	1517	1297	1300		1229
263	1451	311	1255	1252	1832	1252	1522	1300	1300		1229
263	1451	311	1255	1252	1832	1252	1531	1300	1300		1229
263	1452	311	1255	1252	1832	1252	1531	1300	1300		1229
263	1452	311	1255	1252	1832	1252	1531	1300	1300		1229
263	1452	311	1255	1252	1832	1252	1532	1300	1300		1229
263	1452	312	1255	1252	1833	1252	1536	1300	1300		1229
263	1466	312	1255	1252	1833	1252	1536	1300	1300		1229
263	1466	312	1255	1252	1833	1252	1538	1300	1300		1229
263	1466	312	1255	1252	1833	1252	1538	1300	1300		1229
263	1466	312	1255	1252	1833	1252	1538	1300	1300		1229
263	1467	312	1255	1252	1833	1252	1538	1300	1300		1229
263	1473	312	1255	1252	1833	1252	1538	1300	1300		1229
263	1473	312	1255	1252	1842	1252	1542	1300	1300		1229
263	1473	312	1255	1252	1842	1252	1542	1300	1300		1229
263	1476	312	1255	1252	1842	1252	1542	1300	1300		1229
263	1476	313	1255	1252	1842	1252	1542	1300	1300		1229
263	1476	313	1255	1252	1842	1252	1542	1300	1300		1229
263	1478	313	1255	1253	1842	1252	1542	1300	1300		1229
263	1478	313	1255	1253	1842	1252	1542	1300	1300		1229
263	1478	314	1255	1254	1842	1252	1542	1300	1300		1229
263	1478	314	1255	1254	1842	1252	1542	1300	1300		1229
263	1478	314	1255	1254	1842	1252	1542	1300	1300		1229
263	1478	314	1255	1254	1842	1252	1542	1300	1300		1229
263	1478	315	1255	1254	1842	1252	1542	1300	1301		1229
263	1478	315	1255	1254	1842	1252	1542	1300	1302		1229
263	1478	315	1255	1254	1887	1252	1542	1300	1302		1229
263	1478	315	1255	1254	1887	1252	1542	1300	1302		1229
263	1481	315	1255	1254	1887	1252	1542	1300	1302		1229
263	1481	315	1255	1254	1887	1252	1542	1300	1302		1229
263	1482	315	1255	1254	1887	1252	1543	1300	1302		1229
263	1487	315	1255	1254	1893	1252	1544	1300	1302		1229
263	1499	315	1255	1254	1894	1252	1544	1300	1302		1229
263	1499	315	1255	1254	1894	1252	1544	1300	1302		1229
263	1499	315	1255	1254	1898	1252	1544	1300	1302		1229
263	1505	315	1255	1254	1898	1252	1544	1301	1302		1229
263	1506	315	1255	1254	1900	1253	1544	1302	1302		1229
263	1509	315	1255	1254	1901	1253	1544	1302	1302		1229
263	1517	315	1255	1254	1901	1254	1544	1302	1302		1229
263	1517	315	1255	1255	1901	1254	1544	1302	1302		1229
263	1517	315	1255	1255	1901	1254	1544	1302	1302		1229
263	1517	315	1255	1255	1901	1254	1549	1302	1302		1229
263	1517	315	1255	1255	1901	1254	1549	1302	1302		1229
263	1518	315	1255	1255	1901	1254	1562	1302	1302		1229
263	1531	315	1255	1255	1901	1254	1564	1302	1302		1229
263	1531	315	1255	1255	1904	1254	1568	1302	1302		1229
263	1532	315	1255	1255	1975	1254	1568	1302	1302		1229
263	1532	315	1255	1255	1975	1254	1568	1302	1302		1229
263	1532	315	1255	1255	1975	1254	1568	1302	1302		1229
263	1538	315	1255	1255	1975	1254	1568	1302	1302		1229
263	1538	315	1255	1255	1976	1254	1568	1302	1302		1229
263	1538	315	1255	1255	1976	1255	1568	1302	1302		1229
263	1538	315	1255	1255	1976	1255	1568	1302	1302		1229
263	1538	315	1255	1255	1976	1255	1568	1302	1302		1229
263	1538	315	1257	1255	1976	1255	1568	1302	1302		1229
263	1538	315	1257	1255	1982	1255	1568	1302	1302		1229
263	1538	315	1257	1255	1982	1255	1568	1302	1302		1229
263	1542	315	1257	1255	1982	1255	1568	1302	1302		1229
263	1542	315	1257	1255	1982	1255	1568	1302	1302		1229
263	1542	316	1257	1255	1989	1255	1570	1302	1302		1229
263	1542	316	1257	1255	1989	1255	1570	1302	1302		1229
263	1542	316	1257	1255	1989	1255	1570	1302	1302		1229
263	1542	316	1257	1255	1989	1255	1570	1302	1302		1229
263	1542	316	1257	1255	1990	1255	1573	1302	1302		1229
263	1542	316	1257	1255	1992	1255	1573	1302	1302		1229
263	1542	316	1257	1255	1992	1255	1573	1302	1302		1229
263	1542	316	1257	1255	1995	1255	1573	1302	1302		1229
263	1542	316	1257	1255	1996	1255	1573	1302	1302		1229
263	1542	316	1257	1255	1996	1255	1573	1302	1302		1229
263	1542	316	1257	1255	1999	1255	1573	1302	1302		1229
263	1542	316	1257	1255	2000	1255	1573	1302	1302		1229
263	1542	317	1259	1255	2000	1255	1575	1302	1302		1229
263	1542	317	1260	1255	2000	1255	1575	1302	1302		1229
263	1542	317	1261	1255	2000	1255	1575	1302	1302		1229
263	1542	318	1262	1255	2000	1255	1575	1302	1302		1229
263	1544	319	1263	1255	2007	1255	1575	1302	1302		1229
263	1544	319	1263	1255	2007	1255	1575	1302	1302		1229
263	1544	319	1263	1255	2007	1255	1575	1302	1302		1229
263	1544	319	1263	1255	2008	1255	1575	1302	1302		1229
263	1544	319	1263	1255	2008	1255	1575	1302	1302		1229
263	1545	319	1263	1255	2008	1255	1575	1302	1302		1229
263	1546	319	1263	1255	2008	1255	1575	1302	1302		1229
263	1547	319	1263	1255	2008	1255	1575	1302	1302		1229
263	1549	319	1263	1255	2008	1255	1575	1302	1302		1229
263	1549	319	1263	1255	2008	1255	1575	1302	1302		1229
263	1569	319	1263	1255	2008	1255	1575	1302	1302		1229
263	1569	319	1263	1255	2008	1255	1575	1302	1302		1229
263	1569	319	1263	1255	2008	1255	1575	1302	1302		1229
263	1569	319	1263	1255	2010	1255	1575	1302	1302		1229
263	1570	319	1263	1255	2010	1255	1575	1302	1302		1229
263	1570	319	1263	1255	2012	1255	1575	1302	1302		1229
263	1570	319	1263	1255	2022	1255	1575	1302	1302		1229
263	1570	319	1263	1255	2022	1255	1575	1302	1302		1229
263	1571	319	1263	1255	2022	1255	1575	1303	1302		1229
263	1572	319	1263	1255	2022	1255	1575	1304	1302		1229
263	1572	319	1263	1255	2025	1255	1575	1305	1302		1229
263	1573	319	1263	1255	2029	1255	1575	1308	1302		1229
263	1573	320	1263	1255	2029	1255	1575	1309	1302		1229
263	1573	320	1263	1255	2029	1255	1575	1309	1302		1229
263	1573	320	1263	1255	2029	1255	1575	1309	1302		1229
263	1573	320	1263	1255	2029	1255	1575	1314	1302		1229
263	1574	321	1263	1255	2029	1255	1575	1314	1302		1229
263	1575	321	1265	1255	2031	1255	1575	1314	1302		1229
263	1575	321	1265	1255	2031	1255	1575	1315	1302		1229
263	1575	321	1265	1255	2031	1255	1575	1315	1302		1229
263	1575	321	1265	1255	2031	1255	1575	1321	1302		1229
263	1575	321	1265	1255	2035	1255	1575	1321	1302		1229
263	1575	321	1265	1255	2035	1255	1575	1321	1302		1229
263	1575	321	1265	1255	2035	1255	1575	1323	1302		1229
263	1575	321	1265	1255	2037	1255	1575	1323	1302		1229
263	1575	321	1265	1255	2039	1255	1575	1323	1302		1229
263	1575	321	1265	1255	2039	1255	1575	1323	1302		1229
263	1575	322	1265	1255	2039	1255	1575	1323	1302		1229
263	1575	322	1265	1255	2039	1255	1575	1323	1302		1229
263	1575	322	1265	1255	2043	1255	1575	1326	1302		1229
263	1575	322	1265	1255	2043	1255	1575	1326	1302		1229
263	1575	323	1265	1255	2045	1255	1575	1326	1302		1229
263	1575	323	1265	1255	2045	1255	1575	1326	1302		1229
263	1575	323	1265	1255	2045	1255	1575	1326	1302		1229
263	1575	323	1265	1255	2045	1255	1575	1328	1302		1229
263	1575	323	1265	1255	2045	1255	1575	1328	1302		1229
263	1575	323	1265	1255	2052	1255	1575	1328	1302		1229
263	1575	323	1265	1255	2055	1255	1575	1328	1302		1229
263	1575	324	1266	1255	2055	1255	1575	1328	1302		1229
263	1575	324	1266	1255	2055	1255	1575	1329	1302		1229
263	1575	324	1266	1255	2055	1255	1575	1329	1302		1229
263	1575	324	1266	1255	2055	1255	1575	1347	1302		1229
263	1575	324	1266	1255	2055	1255	1575	1350	1302		1229
263	1575	326	1266	1255	2055	1255	1575	1350	1302		1229
263	1575	326	1266	1255	2055	1255	1575	1350	1303		1229
263	1575	326	1266	1255	2062	1255	1575	1350	1303		1229
263	1575	326	1268	1255	2062	1255	1575	1350	1307		1229
263	1575	326	1268	1255	2062	1255	1575	1350	1308		1229
263	1575	326	1268	1255	2066	1255	1575	1358	1308		1229
263	1575	326	1268	1255	2066	1255	1575	1358	1308		1229
263	1575	326	1268	1255	2066	1255	1575	1358	1308		1229
263	1575	326	1268	1255	2066	1255	1575	1358	1308		1229
263	1575	326	1268	1257	2066	1255	1575	1369	1308		1229
263	1575	326	1268	1257	2066	1255	1575	1370	1308		1229
263	1575	326	1268	1257	2069	1255	1575	1377	1308		1229
263	1575	326	1268	1260	2070	1255	1575	1378	1308		1229
263	1575	326	1268	1260	2070	1255	1575	1378	1308		1229
263	1575	326	1268	1260	2070	1255	1575	1378	1308		1229
263	1575	326	1270	1261	2070	1255	1575	1378	1308		1229
263	1575	326	1270	1261	2070	1255	1575	1380	1309		1229
263	1575	326	1270	1261	2072	1256	1575	1382	1309		1229
263	1575	326	1270	1261	2072	1257	1575	1382	1309		1229
263	1575	326	1270	1263	2072	1257	1575	1382	1309		1229
263	1575	326	1270	1263	2075	1259	1575	1382	1319		1229
263	1575	326	1270	1265	2075	1259	1575	1382	1319		1229
263	1575	326	1270	1265	2078	1259	1575	1382	1319		1229
263	1575	326	1270	1265	2083	1259	1575	1382	1319		1229
263	1575	326	1270	1265	2086	1259	1575	1382	1319		1229
263	1575	326	1270	1265	2086	1259	1575	1382	1319		1229
263	1575	326	1270	1265	2086	1259	1575	1382	1319		1229
263	1575	326	1270	1265	2088	1260	1575	1388	1319		1229
263	1575	326	1270	1265	2088	1261	1575	1388	1319		1229
263	1575	326	1270	1265	2088	1261	1575	1388	1319		1229
263	1575	326	1270	1265	2088	1261	1575	1388	1322		1229
263	1575	326	1270	1265	2088	1261	1575	1391	1323		1229
263	1575	326	1270	1265	2088	1261	1575	1391	1323		1229
263	1575	326	1270	1265	2088	1263	1575	1398	1324		1229
263	1575	326	1270	1265	2088	1263	1575	1398	1324		1229
263	1575	326	1270	1265	2088	1263	1575	1398	1324		1229
263	1577	326	1270	1265	2088	1263	1575	1398	1324		1229
263	1577	326	1270	1265	2088	1263	1575	1398	1328		1229
263	1577	326	1270	1265	2092	1265	1575	1398	1328		1229
263	1577	326	1270	1265	2106	1265	1575	1398	1328		1229
263	1577	326	1270	1265	2106	1265	1575	1404	1328		1229
263	1577	326	1270	1265	2106	1265	1575	1404	1328		1229
263	1577	326	1270	1265	2106	1265	1575	1404	1328		1229
263	1578	326	1270	1265	2106	1265	1575	1404	1342		1229
263	1578	326	1270	1265	2107	1265	1575	1404	1346		1229
263	1578	326	1270	1265	2108	1265	1575	1404	1347		1229
263	1581	326	1270	1265	2108	1265	1575	1404	1348		1229
263	1581	326	1270	1265	2108	1265	1575	1404	1348		1229
263	1581	326	1270	1265	2108	1265	1575	1420	1350		1229
263	1581	326	1270	1265	2108	1265	1575	1420	1358		1229
263	1581	326	1270	1265	2108	1265	1575	1420	1358		1229
263	1581	326	1270	1265	2108	1265	1575	1420	1358		1229
263	1581	326	1270	1265	2108	1265	1575	1428	1358		1229
263	1581	326	1270	1265	2108	1265	1575	1429	1358		1229
263	1581	329	1270	1265	2108	1265	1575	1429	1358		1229
263	1581	329	1270	1265	2108	1265	1575	1429	1358		1229
263	1581	330	1270	1266	2108	1265	1575	1429	1358		1230
263	1581	330	1270	1266	2115	1265	1575	1431	1366		1232
263	1581	330	1270	1266	2115	1265	1575	1437	1368		1235
263	1581	330	1270	1266	2116	1265	1576	1437	1371		1235
263	1581	330	1270	1266	2116	1265	1577	1439	1371		1237
263	1581	330	1270	1266	2116	1265	1577	1439	1377		1237
263	1581	330	1270	1266	2116	1265	1577	1451	1378		1246
263	1581	330	1270	1266	2116	1265	1577	1451	1378		1246
263	1581	330	1270	1266	2116	1265	1577	1452	1378		1246
263	1581	330	1270	1266	2116	1265	1577	1452	1378		1246
263	1581	330	1270	1267	2117	1265	1577	1452	1378		1246
263	1581	330	1270	1268	2117	1265	1577	1457	1382		1246
263	1582	330	1270	1268	2117	1265	1577	1461	1388		1246
263	1584	330	1294	1268	2117	1266	1577	1461	1388		1247
263	1584	330	1296	1268	2117	1266	1577	1466	1393		1250
263	1584	330	1296	1268	2117	1266	1577	1466	1398		1250
263	1584	330	1297	1268	2117	1266	1577	1473	1398		1250
263	1584	330	1297	1268	2118	1266	1577	1473	1398		1250
263	1584	330	1297	1268	2120	1266	1577	1473	1400		1250
263	1584	330	1297	1268	2120	1266	1577	1476	1400		1250
263	1584	330	1297	1268	2126	1266	1581	1478	1407		1250
263	1584	330	1297	1270	2126	1266	1583	1482	1407		1250
263	1584	332	1297	1270	2126	1267	1583	1482	1407		1250
263	1584	332	1297	1270	2126	1267	1583	1506	1408		1250
263	1584	335	1297	1270	2133	1267	1583	1517	1408		1250
263	1586	336	1297	1270	2133	1267	1583	1517	1411		1250
263	1586	337	1297	1270	2133	1267	1583	1517	1416		1250
263	1586	337	1297	1270	2133	1267	1583	1522	1416		1250
263	1586	337	1297	1270	2133	1267	1583	1522	1416		1250
263	1586	339	1297	1270	2142	1267	1583	1522	1416		1250
263	1586	340	1297	1270	2142	1267	1583	1531	1416		1250
263	1586	340	1297	1270	2146	1267	1583	1532	1416		1250
263	1586	340	1297	1270	2148	1268	1583	1532	1420		1250
263	1586	340	1297	1270	2148	1270	1583	1537	1420		1250
263	1586	340	1297	1270	2148	1270	1584	1537	1420		1250
263	1588	340	1297	1270	2148	1270	1584	1538	1420		1250
263	1588	340	1297	1270	2148	1270	1584	1538	1420		1250
263	1588	340	1297	1270	2148	1270	1584	1538	1426		1250
263	1588	343	1297	1270	2153	1270	1584	1538	1428		1250
263	1588	343	1297	1270	2160	1270	1584	1542	1429		1250
263	1588	344	1297	1270	2160	1270	1584	1542	1434		1250
263	1588	344	1297	1270	2160	1270	1584	1542	1434		1250
263	1588	344	1297	1270	2160	1270	1584	1542	1437		1250
263	1588	344	1297	1270	2160	1270	1584	1542	1437		1250
263	1588	344	1297	1296	2160	1270	1584	1542	1437		1250
263	1588	344	1297	1296	2160	1270	1584	1542	1437		1250
263	1588	344	1297	1296	2160	1270	1584	1542	1437		1250
263	1588	344	1297	1296	2160	1270	1584	1542	1439		1250
263	1588	344	1297	1297	2160	1270	1584	1542	1439		1250
263	1588	345	1297	1297	2163	1270	1584	1542	1439		1250
263	1588	346	1297	1297	2163	1270	1584	1542	1443		1250
263	1588	346	1297	1297	2164	1270	1584	1542	1445		1250
263	1588	346	1297	1297	2164	1270	1584	1542	1446		1250
263	1588	346	1297	1297	2167	1270	1584	1542	1446		1250
263	1588	346	1297	1297	2167	1270	1584	1542	1447		1250
263	1588	348	1297	1297	2167	1270	1584	1542	1447		1250
263	1588	352	1297	1297	2167	1297	1584	1542	1447		1250
263	1588	352	1297	1297	2168	1297	1584	1544	1447		1250
263	1588	352	1297	1297	2168	1297	1584	1544	1447		1250
263	1588	352	1297	1297	2172	1297	1584	1549	1451		1250
263	1588	354	1297	1297	2172	1297	1584	1549	1451		1250
263	1588	357	1297	1297	2174	1297	1584	1570	1451		1250
263	1588	357	1297	1297	2174	1297	1590	1573	1451		1250
263	1588	357	1297	1297	2194	1297	1590	1575	1452		1250
263	1588	357	1297	1297	2194	1297	1590	1575	1458		1250
263	1588	357	1297	1297	2194	1297	1590	1575	1459		1250
263	1588	357	1297	1297	2194	1297	1590	1575	1459		1251
263	1588	357	1297	1297	2194	1297	1590	1575	1460		1252
263	1588	357	1297	1297	2194	1297	1590	1575	1463		1252
263	1588	357	1297	1297	2194	1297	1590	1575	1463		1252
263	1588	357	1297	1297	2194	1297	1590	1575	1463		1252
263	1588	357	1297	1297	2194	1297	1590	1575	1463		1252
263	1588	357	1297	1297	2194	1297	1590	1575	1463		1252
263	1588	357	1297	1297	2202	1297	1590	1575	1464		1252
263	1588	357	1297	1297	2202	1297	1590	1575	1466		1252
263	1588	357	1297	1297	2202	1297	1590	1575	1466		1252
263	1588	357	1297	1297	2202	1297	1590	1575	1467		1252
263	1588	357	1297	1297	2202	1297	1590	1575	1467		1252
263	1588	357	1297	1297	2202	1297	1590	1575	1467		1252
263	1588	357	1297	1297	2202	1297	1590	1575	1473		1252
263	1588	359	1297	1297	2202	1297	1590	1575	1476		1252
263	1588	359	1297	1297	2202	1297	1590	1575	1476		1252
263	1588	359	1297	1297	2202	1297	1590	1575	1476		1252
263	1588	359	1297	1297	2215	1297	1590	1575	1476		1252
263	1588	359	1297	1297	2215	1297	1590	1575	1478		1252
263	1588	359	1297	1297	2215	1297	1590	1575	1478		1252
263	1588	359	1297	1297	2215	1297	1590	1575	1478		1252
263	1588	359	1297	1297	2215	1297	1590	1575	1478		1252
263	1588	359	1297	1297	2215	1297	1590	1575	1478		1252
263	1588	359	1297	1297	2215	1297	1590	1575	1478		1252
263	1588	360	1297	1297	2223	1297	1590	1575	1482		1252
263	1588	361	1297	1297	2227	1297	1590	1575	1482		1252
263	1588	364	1297	1297	2227	1297	1590	1575	1482		1252
263	1588	364	1297	1297	2227	1297	1590	1575	1482		1252
263	1588	364	1297	1297	2227	1297	1590	1575	1491		1252
263	1588	364	1297	1297	2230	1297	1590	1575	1491		1252
263	1588	364	1297	1297	2230	1297	1590	1575	1491		1252
263	1588	364	1298	1297	2230	1297	1590	1575	1494		1252
263	1588	364	1298	1297	2230	1297	1590	1577	1494		1252
263	1588	364	1298	1297	2230	1297	1590	1578	1503		1252
263	1588	364	1299	1297	2230	1297	1590	1578	1503		1252
263	1590	365	1300	1297	2230	1297	1590	1578	1505		1252
263	1590	365	1300	1297	2232	1297	1590	1578	1506		1252
263	1590	368	1300	1297	2232	1297	1590	1578	1506		1252
263	1590	368	1300	1297	2232	1297	1590	1581	1509		1254
263	1591	368	1300	1297	2243	1297	1590	1581	1509		1254
263	1591	368	1300	1297	2243	1297	1590	1581	1509		1254
263	1591	368	1300	1297	2243	1297	1590	1581	1517		1254
263	1591	368	1300	1297	2243	1297	1590	1581	1517		1254
263	1591	368	1300	1297	2243	1297	1590	1581	1517		1254
263	1591	368	1300	1297	2246	1297	1590	1581	1517		1254
263	1591	368	1300	1297	2246	1297	1590	1581	1517		1254
263	1591	368	1300	1297	2246	1297	1590	1581	1517		1255
263	1591	368	1300	1297	2246	1297	1590	1581	1517		1255
263	1591	368	1300	1297	2246	1297	1590	1581	1517		1255
263	1591	368	1300	1297	2246	1297	1590	1581	1519		1255
263	1591	368	1300	1297	2247	1297	1590	1581	1522		1255
263	1591	368	1300	1297	2247	1297	1590	1583	1522		1255
263	1591	368	1300	1297	2247	1297	1590	1583	1530		1255
263	1591	368	1300	1297	2247	1297	1590	1584	1530		1255
263	1591	368	1300	1297	2247	1297	1590	1584	1530		1255
263	1591	368	1300	1297	2247	1297	1590	1584	1531		1255
263	1591	368	1300	1297	2247	1297	1590	1585	1531		1255
263	1591	374	1300	1297	2247	1297	1590	1588	1537		1255
263	1591	374	1300	1297	2247	1297	1590	1588	1538		1255
263	1591	374	1300	1297	2254	1297	1590	1588	1538		1255
263	1591	375	1300	1297	2254	1297	1590	1588	1542		1255
263	1591	375	1300	1297	2258	1297	1590	1588	1542		1255
263	1591	375	1300	1297	2258	1297	1590	1588	1542		1255
263	1591	375	1300	1297	2258	1297	1590	1588	1542		1255
263	1591	375	1300	1297	2258	1297	1590	1588	1542		1255
263	1591	375	1300	1297	2260	1297	1590	1588	1542		1255
263	1591	375	1300	1297	2260	1297	1590	1588	1542		1255
263	1591	375	1300	1297	2260	1297	1590	1588	1542		1255
263	1591	375	1300	1297	2262	1297	1590	1588	1542		1255
263	1591	375	1300	1297	2262	1297	1590	1588	1543		1255
263	1591	375	1300	1297	2262	1299	1590	1588	1543		1255
263	1591	375	1300	1297	2262	1299	1590	1588	1543		1255
263	1591	376	1300	1297	2262	1300	1591	1588	1544		1255
263	1591	376	1300	1297	2262	1300	1591	1588	1544		1255
263	1591	376	1300	1297	2262	1300	1591	1588	1544		1255
263	1591	376	1300	1297	2262	1300	1591	1588	1546		1255
263	1591	377	1300	1297	2262	1300	1591	1588	1551		1255
263	1591	377	1300	1297	2280	1300	1591	1588	1555		1257
263	1591	379	1300	1297	2280	1300	1591	1588	1555		1259
263	1591	379	1300	1297	2280	1300	1591	1588	1559		1260
263	1591	379	1300	1297	2280	1300	1591	1588	1561		1260
263	1591	379	1300	1297	2280	1300	1591	1588	1561		1260
263	1591	381	1300	1297	2280	1300	1591	1588	1563		1261
263	1591	381	1300	1297	2280	1300	1591	1588	1564		1263
263	1591	381	1300	1297	2280	1300	1591	1588	1568		1265
263	1591	381	1300	1297	2280	1300	1591	1588	1568		1265
263	1591	381	1300	1297	2280	1300	1591	1588	1568		1265
263	1591	381	1300	1297	2280	1300	1591	1588	1568		1265
263	1591	381	1300	1298	2280	1300	1591	1588	1570		1265
263	1591	381	1300	1298	2280	1300	1591	1588	1570		1265
263	1591	382	1300	1298	2280	1300	1591	1588	1570		1265
263	1591	383	1300	1298	2280	1300	1591	1588	1570		1265
263	1591	383	1300	1299	2280	1300	1591	1588	1570		1265
263	1591	385	1300	1300	2280	1300	1591	1588	1573		1265
263	1591	388	1300	1300	2280	1300	1591	1588	1573		1265
263	1591	388	1300	1300	2280	1300	1591	1588	1573		1266
263	1591	388	1300	1300	2280	1300	1591	1588	1575		1266
263	1591	388	1300	1300	2280	1300	1591	1588	1575		1266
263	1591	388	1300	1300	2280	1300	1591	1588	1575		1266
263	1591	388	1300	1300	2281	1300	1591	1588	1575		1266
263	1591	388	1300	1300	2281	1300	1591	1588	1575		1266
263	1591	388	1300	1300	2282	1300	1591	1588	1575		1266
263	1591	388	1300	1300	2289	1300	1591	1588	1575		1266
263	1591	388	1300	1300	2289	1300	1591	1588	1575		1266
263	1591	391	1300	1300	2289	1300	1591	1589	1575		1266
263	1591	391	1300	1300	2289	1300	1591	1591	1575		1267
263	1591	391	1300	1300	2294	1300	1591	1591	1575		1267
263	1591	391	1300	1300	2294	1300	1591	1591	1575		1267
263	1591	391	1300	1300	2294	1300	1591	1591	1575		1267
263	1591	394	1300	1300	2294	1300	1591	1591	1575		1268
263	1591	394	1300	1300	2294	1300	1591	1591	1575		1270
263	1591	395	1300	1300	2294	1300	1591	1591	1575		1270
263	1591	395	1300	1300	2302	1300	1591	1591	1575		1270
263	1591	395	1300	1300	2302	1300	1591	1591	1575		1270
263	1591	395	1300	1300	2305	1300	1591	1591	1575		1270
263	1591	395	1300	1300	2308	1300	1591	1591	1575		1270
263	1591	395	1300	1300	2308	1300	1591	1591	1575		1270
263	1591	396	1300	1300	2308	1300	1591	1591	1575		1270
263	1591	397	1300	1300	2308	1300	1591	1591	1575		1270
263	1591	397	1300	1300	2308	1300	1591	1591	1575		1270
263	1591	399	1300	1300	2308	1300	1591	1591	1575		1270
263	1591	399	1300	1300	2323	1300	1591	1591	1575		1270
263	1591	400	1300	1300	2335	1300	1591	1591	1575		1297
263	1591	400	1300	1300	2339	1300	1591	1591	1575		1297
263	1591	400	1300	1300	2339	1300	1591	1591	1575		1297
263	1591	400	1300	1300	2339	1300	1591	1591	1575		1297
263	1591	400	1300	1300	2340	1300	1591	1591	1575		1297
263	1591	400	1300	1300	2342	1300	1591	1591	1575		1297
263	1591	401	1300	1300	2342	1300	1591	1591	1575		1297
263	1591	402	1300	1300	2342	1300	1591	1591	1575		1297
263	1591	406	1300	1300	2342	1300	1591	1591	1575		1297
263	1591	406	1300	1300	2342	1300	1591	1591	1575		1297
263	1591	415	1300	1300	2354	1300	1591	1591	1575		1297
263	1591	415	1300	1300	2355	1300	1591	1591	1575		1297
263	1591	415	1300	1300	2355	1300	1591	1591	1575		1297
263	1591	415	1300	1300	2355	1300	1591	1591	1575		1297
263	1591	415	1300	1300	2355	1300	1591	1591	1575		1297
263	1591	415	1300	1300	2355	1300	1591	1591	1575		1297
263	1591	415	1300	1300	2355	1300	1591	1591	1575		1297
263	1591	415	1300	1300	2355	1300	1591	1591	1578		1297
263	1591	415	1300	1300	2355	1300	1591	1591	1578		1297
263	1591	415	1300	1300	2356	1300	1591	1591	1581		1297
263	1591	415	1300	1300	2356	1300	1591	1591	1581		1297
263	1591	415	1300	1300	2356	1300	1591	1591	1581		1297
263	1591	415	1300	1300	2357	1300	1591	1591	1581		1297
263	1591	415	1300	1300	2357	1300	1591	1591	1581		1297
263	1591	415	1300	1300	2357	1300	1591	1591	1581		1297
263	1591	415	1300	1300	2357	1300	1591	1591	1581		1297
263	1591	415	1300	1300	2357	1300	1591	1591	1581		1297
263	1591	415	1300	1300	2357	1300	1591	1591	1581		1297
263	1591	415	1300	1300	2357	1300	1591	1591	1581		1297
263	1591	415	1300	1300	2359	1300	1591	1591	1581		1297
263	1591	415	1300	1300	2359	1300	1591	1591	1581		1297
263	1591	415	1300	1300	2359	1300	1591	1591	1581		1297
263	1591	415	1300	1300	2359	1300	1591	1591	1581		1297
263	1591	415	1300	1300	2359	1300	1591	1591	1581		1297
263	1591	415	1300	1300	2364	1300	1592	1591	1581		1297
263	1591	415	1300	1300	2364	1300	1596	1591	1581		1297
263	1591	415	1300	1300	2366	1300	1596	1591	1581		1297
263	1591	415	1300	1300	2366	1300	1596	1591	1581		1297
263	1591	415	1300	1300	2366	1300	1596	1591	1581		1297
263	1591	415	1300	1300	2366	1300	1597	1591	1581		1300
263	1591	415	1300	1300	2367	1300	1603	1591	1581		1300
263	1591	415	1300	1300	2367	1300	1607	1594	1584		1300
263	1591	415	1300	1300	2367	1300	1608	1594	1584		1300
263	1591	415	1300	1300	2367	1300	1608	1594	1584		1300
263	1591	415	1300	1300	2367	1300	1608	1594	1584		1300
263	1591	415	1300	1300	2373	1300	1608	1595	1584		1300
263	1591	416	1300	1300	2373	1300	1613	1595	1584		1300
263	1591	417	1300	1300	2373	1300	1616	1596	1584		1300
263	1591	417	1300	1300	2376	1300	1616	1596	1584		1300
263	1591	417	1300	1300	2382	1300	1616	1596	1584		1300
263	1591	417	1300	1300	2382	1300	1616	1608	1584		1300
263	1591	417	1300	1300	2386	1300	1616	1608	1584		1300
263	1591	420	1300	1300	2386	1300	1616	1609	1585		1300
263	1591	420	1300	1300	2386	1300	1616	1609	1585		1300
263	1591	422	1300	1300	2386	1300	1616	1613	1587		1300
263	1591	422	1300	1300	2386	1300	1616	1616	1587		1300
263	1591	423	1300	1300	2386	1300	1616	1616	1588		1300
263	1591	423	1300	1300	2391	1300	1616	1616	1588		1300
263	1591	423	1300	1300	2393	1300	1616	1616	1588		1300
263	1591	423	1300	1300	2393	1300	1616	1616	1588		1300
263	1591	423	1300	1300	2393	1300	1616	1616	1588		1300
263	1591	423	1300	1300	2393	1300	1616	1616	1588		1300
263	1591	423	1300	1300	2393	1300	1616	1616	1588		1300
263	1591	423	1300	1300	2393	1300	1616	1616	1588		1300
263	1591	423	1300	1300	2393	1300	1616	1618	1588		1300
263	1591	423	1300	1300	2393	1300	1616	1622	1588		1300
263	1591	423	1300	1300	2393	1300	1616	1622	1588		1300
263	1592	423	1300	1300	2393	1300	1616	1622	1588		1300
263	1592	423	1300	1300	2393	1300	1616	1622	1588		1300
263	1594	423	1300	1300	2395	1300	1616	1622	1588		1300
263	1594	423	1300	1300	2395	1300	1616	1622	1588		1300
263	1594	423	1300	1300	2395	1300	1616	1622	1588		1300
263	1595	423	1300	1300	2397	1300	1616	1622	1588		1300
263	1595	423	1300	1300	2397	1300	1622	1622	1588		1300
263	1596	423	1300	1300	2397	1300	1622	1622	1588		1300
263	1600	423	1300	1300	2397	1300	1622	1622	1588		1300
263	1600	423	1300	1300	2397	1300	1622	1622	1588		1300
263	1603	423	1300	1300	2397	1300	1622	1622	1588		1300
263	1603	423	1300	1300	2397	1300	1622	1647	1588		1300
263	1603	423	1300	1300	2397	1300	1622	1647	1588		1300
263	1603	423	1300	1300	2397	1300	1647	1649	1588		1300
263.333	1606	423	1300	1300	2397	1300	1647	1649	1588		1300
263.333	1608	423	1300	1300	2397	1300	1650	1649	1588		1300
263.333	1608	423	1300	1300	2397	1300	1650	1649	1588		1300
263.333	1610	423	1300	1300	2397	1300	1650	1649	1588		1300
263.333	1610	423	1300	1300	2397	1300	1650	1649	1588		1300
263.333	1611	423	1300	1300	2399	1300	1650	1650	1588		1300
263.333	1611	423	1300	1300	2399	1300	1650	1650	1588		1300
263.333	1613	423	1300	1300	2399	1300	1650	1650	1588		1300
263.333	1613	423	1300	1300	2399	1300	1650	1650	1588		1300
263.333	1613	423	1300	1300	2399	1300	1650	1650	1588		1300
263.333	1616	423	1300	1300	2399	1300	1650	1650	1588		1300
263.333	1616	423	1300	1300	2399	1300	1650	1650	1588		1300
263.333	1616	423	1300	1300	2399	1300	1650	1650	1588		1300
263.333	1616	423	1300	1300	2399	1300	1650	1650	1588		1300
263.333	1616	424	1300	1300	2399	1300	1650	1650	1588		1300
263.333	1616	429	1300	1300	2399	1300	1650	1650	1588		1300
263.333	1616	429	1300	1300	2399	1300	1650	1650	1588		1300
263.333	1616	429	1300	1300	2399	1300	1650	1650	1588		1300
263.333	1616	429	1300	1300	2399	1300	1650	1650	1588		1300
263.333	1616	429	1300	1300	2399	1300	1650	1650	1588		1300
263.333	1616	429	1300	1300	2399	1300	1650	1650	1588		1300
263.333	1616	429	1300	1300	2399	1300	1650	1650	1588		1300
263.333	1616	429	1300	1300	2399	1300	1650	1650	1588		1300
263.333	1616	429	1300	1300	2399	1300	1650	1650	1588		1300
263.333	1616	429	1300	1300	2399	1300	1650	1650	1588		1300
263.333	1616	429	1300	1300	2399	1300	1650	1650	1588		1300
263.333	1616	429	1300	1300	2399	1300	1650	1650	1588		1300
263.333	1616	430	1300	1300	2399	1300	1650	1650	1588		1300
263.333	1616	430	1300	1300	2399	1300	1650	1650	1588		1300
263.333	1616	430	1300	1300	2401	1300	1652	1650	1588		1300
263.333	1616	430	1300	1300	2401	1300	1652	1650	1588		1300
263.333	1616	430	1300	1300	2401	1300	1652	1650	1588		1300
263.333	1616	431	1300	1300	2401	1300	1652	1650	1588		1300
263.333	1616	434	1300	1300	2401	1300	1652	1650	1588		1300
263.333	1616	434	1300	1300	2401	1300	1652	1650	1588		1300
263.333	1616	434	1300	1300	2401	1300	1652	1650	1588		1300
263.333	1616	434	1300	1300	2401	1300	1652	1650	1588		1300
263.333	1616	434	1300	1300	2404	1300	1652	1650	1588		1300
263.333	1616	435	1300	1300	2405	1300	1652	1650	1588		1300
263.333	1622	435	1300	1300	2405	1300	1652	1650	1588		1300
263.333	1622	435	1300	1300	2405	1300	1652	1650	1588		1300
263.333	1622	435	1300	1300	2405	1300	1652	1650	1588		1300
263.333	1622	435	1300	1300	2431	1300	1652	1650	1588		1300
263.333	1622	435	1300	1300	2431	1300	1652	1650	1588		1300
263.333	1622	435	1300	1300	2431	1300	1652	1650	1588		1300
263.333	1622	435	1300	1300	2431	1300	1652	1650	1588		1300
263.333	1622	442	1300	1300	2431	1300	1652	1650	1588		1300
263.667	1622	442	1300	1300	2431	1300	1652	1650	1588		1300
263.667	1622	442	1300	1300	2431	1300	1685	1650	1588		1300
263.667	1622	442	1300	1300	2431	1300	1685	1650	1588		1300
263.667	1622	442	1300	1300	2431	1300	1685	1650	1588		1300
263.667	1622	442	1300	1300	2431	1300	1685	1650	1588		1300
263.667	1622	442	1300	1300	2433	1300	1685	1650	1588		1300
263.667	1622	444	1300	1300	2433	1300	1685	1650	1588		1300
263.667	1622	446	1300	1300	2433	1300	1685	1650	1589		1300
263.667	1622	446	1300	1300	2433	1300	1687	1650	1590		1300
263.667	1622	446	1300	1300	2433	1300	1687	1650	1590		1300
263.667	1622	446	1300	1300	2434	1300	1687	1650	1590		1300
263.667	1647	446	1300	1300	2434	1300	1687	1650	1591		1300
263.667	1647	446	1300	1300	2434	1300	1687	1650	1591		1300
263.667	1647	446	1300	1300	2443	1300	1687	1650	1591		1300
263.667	1647	446	1300	1300	2443	1300	1687	1650	1591		1300
263.667	1647	446	1300	1300	2443	1300	1687	1650	1591		1300
263.667	1648	446	1300	1300	2443	1300	1687	1650	1591		1300
263.667	1649	446	1300	1300	2456	1300	1687	1650	1591		1300
263.667	1649	446	1300	1300	2458	1300	1687	1650	1591		1300
263.667	1649	446	1300	1300	2459	1300	1687	1650	1591		1300
263.667	1649	446	1300	1300	2466	1300	1687	1650	1591		1300
263.667	1649	446	1300	1300	2470	1300	1687	1650	1591		1300
263.667	1649	446	1300	1300	2470	1300	1689	1650	1591		1300
263.667	1649	446	1300	1300	2476	1300	1689	1650	1591		1300
263.667	1649	446	1300	1300	2476	1300	1693	1650	1591		1300
263.667	1649	446	1300	1300	2479	1300	1693	1650	1591		1300
263.667	1649	446	1300	1300	2479	1300	1695	1650	1591		1300
263.667	1649	446	1300	1300	2482	1300	1695	1650	1591		1300
263.667	1649	446	1300	1300	2482	1300	1695	1650	1591		1300
263.667	1649	446	1300	1300	2486	1300	1695	1650	1591		1300
263.667	1649	446	1300	1300	2486	1300	1695	1652	1591		1300
264	1650	446	1300	1300	2488	1300	1695	1652	1591		1300
264	1650	446	1300	1300	2488	1300	1695	1652	1591		1300
264	1650	446	1300	1300	2488	1300	1695	1652	1591		1300
264	1650	446	1300	1300	2488	1300	1695	1652	1591		1300
264	1650	446	1300	1300	2488	1300	1695	1652	1591		1300
264	1650	446	1300	1300	2488	1300	1695	1652	1591		1300
264	1650	446	1300	1300	2488	1300	1695	1652	1591		1300
264	1650	446	1300	1300	2490	1300	1695	1652	1591		1300
264	1650	446	1300	1300	2490	1300	1695	1652	1591		1300
264	1650	446	1300	1300	2490	1300	1695	1652	1591		1300
264	1650	446	1300	1300	2490	1300	1695	1652	1591		1300
264	1650	446	1300	1300	2512	1300	1695	1652	1591		1300
264	1650	446	1300	1300	2514	1300	1695	1652	1591		1300
264	1650	446	1300	1300	2514	1300	1695	1652	1591		1300
264	1650	446	1300	1300	2517	1300	1695	1652	1591		1300
264	1650	446	1300	1300	2517	1300	1695	1652	1591		1300
264	1650	446	1300	1300	2517	1300	1695	1652	1591		1300
264	1650	446	1300	1300	2518	1300	1695	1652	1591		1300
264	1650	446	1300	1300	2518	1300	1695	1652	1591		1300
264	1650	446	1300	1300	2518	1300	1696	1652	1591		1300
264	1650	446	1300	1300	2523	1300	1698	1652	1591		1300
264	1650	446	1300	1300	2532	1300	1698	1652	1591		1300
264	1650	446	1300	1300	2532	1300	1698	1652	1591		1300
264	1650	446	1300	1300	2537	1300	1698	1652	1591		1300
264	1650	446	1300	1300	2537	1300	1700	1652	1591		1300
264	1650	446	1300	1300	2537	1300	1702	1652	1591		1300
264	1650	446	1300	1300	2537	1300	1702	1652	1591		1300
264	1650	446	1300	1300	2537	1300	1702	1652	1591		1300
264	1650	446	1300	1300	2537	1300	1702	1652	1591		1300
264	1650	446	1300	1300	2537	1300	1702	1652	1591		1300
264	1650	446	1300	1300	2543	1300	1702	1652	1591		1300
264	1650	446	1300	1300	2543	1300	1704	1652	1591		1300
264	1650	446	1300	1300	2543	1300	1704	1652	1591		1300
264	1650	446	1300	1300	2543	1300	1704	1652	1591		1300
264	1650	446	1300	1300	2543	1300	1704	1652	1591		1300
264	1650	446	1300	1300	2543	1300	1704	1652	1591		1300
264	1650	446	1300	1300	2543	1300	1709	1652	1591		1300
264	1650	446	1300	1300	2543	1300	1709	1652	1591		1300
264	1650	446	1300	1300	2543	1300	1709	1685	1591		1300
264	1650	446	1300	1300	2543	1300	1709	1685	1591		1300
264	1650	446	1300	1300	2543	1300	1709	1685	1591		1300
264	1650	446	1300	1300	2543	1300	1709	1685	1591		1300
264	1650	446	1300	1300	2543	1300	1709	1685	1591		1300
264	1650	446	1300	1300	2544	1300	1709	1685	1591		1300
264	1650	446	1300	1300	2546	1300	1709	1685	1591		1300
264	1650	446	1300	1300	2546	1300	1711	1685	1591		1300
264	1650	446	1300	1300	2548	1300	1711	1685	1591		1300
264	1650	446	1300	1300	2548	1300	1711	1685	1591		1300
264	1650	446	1300	1300	2548	1300	1714	1685	1591		1300
264	1650	446	1300	1300	2548	1300	1721	1685	1591		1300
264	1650	446	1300	1300	2548	1300	1721	1685	1591		1300
264	1650	446	1300	1300	2549	1300	1721	1685	1591		1300
264	1650	446	1300	1300	2549	1300	1721	1685	1591		1300
264	1650	446	1300	1300	2549	1300	1721	1685	1591		1300
264	1650	446	1300	1300	2549	1300	1725	1687	1591		1300
264	1650	446	1300	1300	2559	1300	1725	1687	1591		1300
264	1650	446	1300	1300	2559	1300	1725	1687	1591		1300
264	1650	446	1300	1300	2559	1300	1725	1687	1591		1300
264	1650	446	1300	1300	2559	1300	1731	1687	1591		1300
264	1650	446	1300	1300	2559	1300	1731	1687	1591		1300
264	1650	446	1300	1300	2561	1300	1731	1687	1591		1300
264	1650	446	1300	1300	2561	1300	1735	1687	1591		1300
264	1650	446	1300	1300	2561	1300	1735	1687	1591		1300
264	1650	446	1300	1300	2561	1300	1735	1687	1591		1300
264	1650	446	1300	1300	2561	1300	1735	1687	1591		1300
264	1650	446	1300	1300	2561	1300	1735	1687	1591		1300
264	1650	446	1300	1300	2561	1300	1735	1687	1591		1300
264	1650	446	1300	1300	2563	1300	1735	1687	1591		1300
264	1650	446	1300	1300	2563	1300	1735	1687	1591		1300
264	1650	446	1300	1300	2569	1300	1735	1687	1591		1300
264	1650	446	1300	1300	2571	1300	1735	1687	1591		1300
264	1650	446	1300	1300	2571	1300	1735	1687	1591		1300
264	1650	446	1300	1300	2571	1300	1736	1687	1591		1300
264	1651	446	1300	1300	2571	1300	1737	1687	1591		1300
264	1651	446	1300	1300	2571	1300	1740	1687	1591		1301
264	1652	446	1300	1300	2571	1300	1740	1687	1591		1301
264	1652	446	1300	1300	2571	1300	1740	1687	1591		1302
264	1652	446	1300	1300	2574	1300	1742	1687	1591		1302
264	1652	446	1300	1300	2574	1300	1742	1687	1591		1302
264	1652	446	1300	1300	2574	1300	1742	1687	1591		1302
264	1652	446	1300	1300	2574	1302	1742	1687	1591		1302
264	1652	446	1300	1300	2574	1302	1743	1687	1591		1302
264	1652	446	1300	1300	2576	1302	1743	1687	1591		1302
264	1652	446	1300	1300	2576	1302	1743	1687	1591		1302
264	1652	446	1300	1300	2576	1302	1743	1687	1591		1302
264	1652	446	1300	1300	2576	1302	1750	1687	1591		1302
264	1652	446	1300	1300	2578	1302	1757	1687	1591		1302
264	1652	446	1300	1300	2580	1302	1760	1687	1591		1302
264	1652	446	1300	1300	2585	1302	1760	1688	1591		1302
264	1652	446	1300	1300	2586	1302	1761	1689	1591		1302
264	1652	446	1300	1300	2586	1302	1761	1689	1591		1302
264	1652	446	1300	1300	2586	1302	1761	1692	1591		1302
264	1652	446	1300	1300	2586	1302	1761	1692	1591		1302
264	1652	446	1300	1300	2586	1302	1761	1692	1591		1302
264	1652	446	1300	1300	2586	1302	1764	1692	1591		1302
264	1652	446	1300	1300	2586	1302	1769	1692	1591		1302
264	1652	446	1300	1300	2586	1302	1775	1693	1591		1302
264	1652	446	1300	1300	2586	1302	1775	1693	1591		1302
264	1652	446	1300	1300	2586	1302	1775	1693	1591		1302
264	1652	446	1300	1300	2587	1302	1778	1693	1591		1302
264	1652	446	1300	1300	2587	1302	1803	1695	1591		1302
264	1652	446	1300	1300	2587	1302	1805	1695	1591		1302
264	1652	446	1300	1300	2587	1302	1805	1695	1591		1302
264	1652	446	1300	1300	2588	1302	1805	1695	1592		1302
264	1652	446	1300	1300	2590	1302	1806	1695	1592		1302
264	1652	446	1300	1300	2594	1302	1806	1695	1592		1302
264	1652	446	1300	1300	2594	1302	1806	1695	1594		1302
264	1652	446	1300	1300	2594	1302	1806	1695	1596		1302
264	1652	446	1300	1300	2594	1302	1808	1695	1596		1302
264	1652	446	1300	1300	2596	1302	1808	1695	1596		1302
264	1652	446	1300	1300	2596	1302	1808	1695	1596		1302
264	1652	446	1300	1300	2596	1302	1811	1695	1596		1302
264	1652	446	1300	1300	2596	1302	1811	1695	1597		1302
264	1652	446	1300	1300	2598	1302	1811	1695	1600		1302
264	1652	446	1300	1300	2598	1302	1811	1695	1603		1302
264	1652	446	1300	1300	2599	1302	1811	1695	1603		1302
264	1652	446	1300	1300	2599	1302	1813	1695	1603		1302
264	1652	446	1300	1300	2600	1302	1814	1695	1603		1302
264	1652	446	1300	1300	2603	1302	1817	1695	1603		1302
264	1652	446	1300	1300	2604	1302	1817	1695	1603		1302
264	1652	446	1300	1300	2604	1302	1817	1695	1603		1302
264	1652	446	1300	1300	2609	1302	1817	1695	1603		1302
264	1652	446	1300	1300	2609	1302	1817	1695	1603		1302
264	1652	446	1300	1300	2609	1302	1817	1695	1603		1302
264	1652	446	1300	1300	2609	1302	1817	1695	1603		1302
264	1652	446	1300	1300	2609	1302	1817	1695	1603		1302
264	1652	446	1300	1300	2609	1302	1817	1695	1603		1302
264	1652	446	1300	1300	2609	1302	1820	1695	1603		1302
264	1652	446	1300	1300	2609	1302	1824	1695	1603		1302
264	1652	446	1300	1300	2609	1302	1824	1695	1603		1302
264	1652	446	1300	1300	2609	1302	1824	1695	1604		1302
264	1652	446	1300	1300	2609	1302	1824	1695	1606		1302
264	1652	446	1300	1300	2609	1302	1825	1695	1608		1302
264	1652	446	1300	1300	2609	1302	1828	1695	1608		1302
264	1652	446	1300	1300	2610	1302	1828	1695	1608		1302
264	1652	446	1300	1300	2610	1302	1829	1695	1608		1302
264	1652	446	1300	1300	2610	1302	1831	1695	1608		1302
264	1652	446	1300	1300	2610	1302	1831	1695	1608		1302
264	1652	446	1300	1300	2622	1302	1833	1695	1608		1302
264	1685	446	1300	1300	2622	1302	1833	1695	1608		1302
264	1685	446	1300	1300	2622	1302	1833	1695	1608		1302
264	1685	446	1300	1300	2624	1302	1833	1695	1608		1303
264	1685	446	1300	1300	2625	1302	1841	1695	1608		1303
264	1685	446	1300	1300	2626	1302	1842	1695	1608		1305
264	1685	446	1300	1300	2633	1303	1842	1695	1608		1307
264	1685	446	1300	1300	2636	1303	1842	1695	1608		1308
264	1685	446	1300	1300	2636	1303	1842	1695	1608		1308
264	1685	446	1300	1300	2636	1303	1842	1695	1608		1308
264	1685	446	1300	1300	2636	1304	1842	1695	1608		1308
264	1685	446	1300	1300	2636	1304	1853	1695	1608		1308
264	1685	446	1300	1300	2640	1305	1877	1695	1608		1308
264	1685	446	1300	1300	2640	1307	1877	1695	1608		1309
264	1685	446	1300	1300	2640	1308	1877	1695	1608		1319
264	1685	446	1300	1300	2645	1308	1877	1695	1614		1319
264	1685	446	1300	1300	2645	1308	1877	1695	1614		1319
264	1685	446	1300	1300	2647	1308	1877	1695	1614		1319
264	1685	446	1300	1300	2647	1308	1877	1695	1614		1319
264	1685	446	1300	1300	2647	1308	1877	1695	1614		1319
264	1685	446	1300	1300	2647	1308	1877	1695	1614		1319
264	1685	446	1300	1300	2647	1308	1877	1695	1614		1319
264	1685	446	1300	1300	2649	1308	1882	1695	1614		1319
264	1685	446	1300	1300	2651	1308	1882	1695	1614		1319
264	1685	446	1300	1300	2652	1308	1883	1695	1614		1319
264	1685	446	1300	1300	2652	1309	1883	1695	1614		1319
264	1685	446	1300	1300	2660	1309	1885	1695	1614		1319
264	1685	446	1300	1300	2660	1309	1885	1695	1614		1321
264	1685	446	1300	1300	2660	1309	1885	1695	1614		1321
264	1687	446	1300	1300	2671	1309	1890	1695	1614		1321
264	1687	446	1300	1300	2671	1311	1890	1695	1614		1323
264	1687	446	1300	1300	2671	1313	1895	1695	1614		1323
264	1687	446	1300	1300	2671	1313	1895	1695	1614		1323
264	1687	446	1300	1300	2671	1313	1895	1695	1614		1323
264	1687	446	1300	1300	2671	1313	1898	1695	1614		1323
264	1687	446	1300	1300	2671	1313	1901	1695	1614		1324
264	1687	446	1300	1300	2671	1313	1901	1695	1614		1326
264	1687	446	1300	1300	2671	1313	1901	1695	1614		1326
264	1687	446	1300	1300	2671	1313	1901	1695	1614		1326
264	1687	446	1300	1300	2671	1319	1903	1695	1616		1326
264	1687	446	1300	1300	2671	1319	1903	1695	1616		1328
264	1687	446	1300	1300	2678	1319	1903	1695	1616		1328
264	1687	446	1300	1300	2678	1319	1903	1695	1616		1328
264	1687	446	1300	1300	2678	1319	1903	1695	1616		1328
264	1687	446	1300	1300	2678	1319	1904	1695	1616		1329
264	1687	446	1300	1300	2681	1319	1904	1695	1616		1329
264	1687	446	1300	1300	2681	1319	1904	1695	1616		1344
264	1687	446	1300	1300	2683	1321	1904	1695	1616		1346
264	1687	446	1300	1300	2690	1321	1904	1695	1616		1347
264	1687	446	1300	1300	2694	1321	1906	1695	1616		1347
264	1687	446	1300	1300	2694	1321	1931	1695	1616		1350
264	1687	446	1300	1300	2699	1322	1931	1695	1616		1353
264	1687	446	1300	1300	2699	1322	1931	1695	1616		1353
264.333	1687	446	1300	1300	2699	1322	1975	1695	1616		1358
264.333	1687	446	1300	1300	2702	1323	1975	1695	1616		1358
264.333	1687	446	1300	1300	2703	1323	1976	1695	1616		1358
264.333	1687	446	1300	1300	2703	1323	1979	1695	1616		1358
264.333	1687	446	1300	1300	2703	1323	1980	1695	1616		1358
264.667	1687	446	1300	1300	2703	1324	1982	1695	1616		1367
265	1687	446	1300	1300	2703	1326	1982	1695	1616		1371
265	1687	446	1300	1300	2703	1326	1982	1695	1616		1371
265	1687	446	1300	1300	2703	1328	1982	1695	1616		1371
265	1687	446	1300	1300	2703	1328	1989	1695	1616		1378
265	1687	446	1300	1300	2703	1328	1989	1695	1616		1378
265	1687	446	1300	1300	2703	1328	1993	1695	1616		1378
265	1687	446	1300	1300	2722	1328	1993	1695	1616		1378
265	1687	446	1300	1300	2722	1328	1996	1695	1616		1378
265	1687	446	1300	1300	2724	1328	1996	1695	1616		1378
265	1687	446	1300	1300	2724	1328	1996	1695	1616		1378
265	1687	446	1300	1300	2724	1328	1996	1695	1616		1378
265	1687	446	1300	1300	2724	1328	1996	1695	1618		1378
265	1687	446	1300	1300	2724	1329	1996	1695	1621		1378
265	1687	446	1300	1300	2724	1330	1996	1695	1622		1378
265	1687	446	1300	1300	2724	1333	1996	1695	1622		1378
265	1687	446	1300	1300	2724	1333	1996	1695	1622		1378
265	1687	446	1300	1300	2724	1333	1997	1695	1622		1378
265	1687	446	1300	1300	2724	1334	1997	1695	1622		1382
265	1688	446	1300	1300	2732	1334	1997	1696	1622		1382
265	1688	446	1300	1300	2732	1342	2000	1696	1622		1382
265	1688	446	1300	1300	2732	1344	2000	1696	1622		1388
265	1689	446	1300	1300	2735	1350	2000	1696	1622		1388
265	1689	446	1300	1300	2735	1350	2007	1696	1622		1388
265	1689	446	1300	1300	2735	1350	2007	1696	1622		1388
265	1689	446	1300	1300	2761	1350	2007	1696	1622		1388
265	1689	446	1300	1300	2761	1350	2007	1696	1622		1388
265	1689	446	1300	1300	2761	1350	2007	1696	1622		1388
265	1689	446	1300	1300	2764	1354	2007	1696	1622		1388
265	1689	446	1300	1300	2771	1356	2007	1698	1622		1388
265	1689	446	1300	1300	2773	1358	2007	1698	1622		1388
265	1689	446	1300	1300	2773	1358	2007	1698	1622		1394
265	1689	446	1300	1300	2773	1358	2017	1698	1622		1395
265	1689	446	1300	1300	2784	1358	2017	1700	1622		1395
265	1689	446	1300	1300	2784	1358	2020	1700	1622		1395
265	1689	446	1300	1300	2787	1358	2025	1700	1622		1395
265	1689	446	1300	1300	2790	1358	2025	1700	1622		1395
265	1689	446	1300	1300	2795	1358	2025	1700	1622		1395
265	1691	446	1300	1300	2795	1358	2025	1700	1622		1395
265	1692	446	1300	1300	2795	1369	2029	1700	1622		1396
265	1693	446	1300	1300	2795	1369	2029	1700	1622		1396
265	1693	446	1300	1300	2795	1377	2035	1700	1622		1396
265	1693	446	1300	1300	2795	1377	2035	1700	1622		1396
265	1693	446	1300	1300	2795	1378	2035	1700	1622		1396
265	1694	446	1300	1300	2795	1378	2035	1700	1622		1400
265	1694	446	1300	1300	2795	1378	2039	1700	1622		1400
265	1694	446	1300	1300	2795	1378	2039	1700	1622		1401
265	1695	446	1300	1300	2795	1378	2041	1702	1647		1401
265	1695	446	1300	1300	2804	1378	2047	1702	1647		1403
265	1695	446	1300	1300	2846	1378	2050	1702	1647		1403
265	1695	446	1300	1300	2849	1378	2050	1702	1647		1404
265	1695	446	1300	1300	2852	1378	2055	1702	1647		1404
265	1695	446	1300	1300	2852	1378	2055	1702	1647		1404
265	1695	446	1300	1300	2852	1378	2055	1704	1647		1404
265	1695	446	1300	1300	2852	1382	2058	1704	1647		1404
265	1695	446	1300	1300	2885	1382	2058	1704	1647		1404
265	1695	446	1300	1300	2889	1382	2058	1704	1647		1404
265	1695	446	1300	1300	2890	1382	2060	1704	1647		1405
265	1695	446	1300	1300	2894	1382	2060	1704	1647		1407
265	1695	446	1300	1300	2894	1382	2064	1704	1648		1412
265	1695	446	1300	1300	2894	1382	2064	1704	1648		1412
265	1695	446	1300	1300	2894	1382	2070	1704	1648		1414
265	1695	446	1300	1300	2894	1382	2070	1707	1649		1415
265	1695	446	1300	1300	2900	1382	2070	1709	1649		1415
265	1695	446	1300	1300	2917	1382	2070	1709	1649		1415
265	1695	446	1300	1300	2917	1388	2070	1709	1649		1415
265	1695	446	1300	1300	2920	1388	2070	1709	1649		1415
265	1695	446	1300	1300	2920	1388	2072	1709	1649		1415
265	1695	446	1300	1300	2922	1388	2075	1709	1649		1416
265	1695	446	1300	1302	2928	1388	2075	1709	1649		1416
265	1695	446	1300	1302	2935	1388	2078	1709	1649		1416
265	1695	446	1300	1302	2935	1388	2078	1709	1649		1419
265	1695	446	1300	1302	2935	1388	2078	1709	1649		1420
265	1695	446	1300	1302	2935	1388	2081	1709	1649		1420
265	1695	446	1300	1302	2935	1388	2081	1709	1649		1420
265	1695	446	1300	1302	2944	1388	2081	1709	1649		1420
265	1695	446	1300	1302	2944	1388	2081	1709	1649		1420
265	1695	446	1300	1302	2966	1388	2081	1709	1649		1420
265	1695	446	1300	1302	2966	1388	2083	1709	1650		1420
265	1695	446	1300	1302	2966	1388	2083	1709	1650		1420
265	1695	446	1300	1302	2966	1388	2083	1709	1650		1420
265	1695	446	1300	1302	2967	1388	2083	1709	1650		1420
265	1695	446	1300	1302	2967	1388	2083	1709	1650		1420
265	1695	446	1300	1302	2967	1388	2083	1709	1650		1421
265	1695	446	1300	1302	2967	1388	2083	1709	1650		1421
265	1695	446	1300	1302	2972	1394	2083	1709	1650		1421
265	1695	446	1300	1302	2972	1394	2083	1709	1650		1427
265	1695	446	1300	1302	2975	1394	2083	1709	1650		1427
265	1695	446	1300	1302	2984	1394	2087	1709	1650		1427
265	1695	446	1300	1302	2984	1395	2088	1709	1650		1427
265	1695	446	1300	1302	2984	1395	2088	1709	1650		1427
265	1695	446	1300	1302	2984	1395	2088	1709	1650		1427
265	1695	446	1300	1302	2984	1395	2088	1709	1650		1428
265	1695	446	1300	1302	2987	1395	2088	1709	1650		1428
265	1695	446	1300	1302	2987	1395	2088	1709	1650		1428
265	1695	446	1300	1302	2987	1395	2088	1709	1650		1428
265	1695	446	1300	1302	2993	1398	2088	1709	1650		1428
265	1695	446	1300	1302	2996	1398	2088	1709	1650		1428
265.333	1695	446	1300	1302	2996	1400	2088	1709	1650		1428
265.333	1695	446	1300	1302	2996	1400	2088	1709	1650		1428
265.333	1695	446	1300	1302	2998	1400	2096	1709	1650		1428
266	1695	446	1300	1302	2998	1400	2096	1709	1650		1428
266	1695	446	1300	1302	3002	1404	2096	1711	1650		1428
266	1695	446	1300	1302	3002	1404	2096	1711	1650		1428
266	1695	446	1300	1302	3015	1404	2096	1711	1650		1432
266	1695	446	1300	1302	3015	1404	2108	1711	1650		1432
266	1695	446	1300	1302	3015	1404	2108	1711	1650		1437
266	1695	446	1300	1302	3015	1404	2108	1711	1650		1437
266	1695	446	1300	1302	3021	1404	2108	1711	1650		1437
266	1695	446	1300	1302	3021	1404	2113	1715	1650		1437
266	1695	446	1300	1302	3021	1404	2113	1715	1650		1437
266.333	1695	446	1300	1302	3021	1404	2113	1719	1650		1437
266.333	1695	446	1300	1302	3023	1404	2113	1722	1650		1437
266.333	1695	446	1300	1302	3025	1411	2113	1722	1650		1437
266.333	1695	446	1301	1302	3025	1411	2115	1722	1650		1437
266.333	1695	446	1301	1302	3028	1412	2117	1722	1650		1437
266.333	1695	446	1301	1302	3034	1412	2117	1722	1650		1437
266.667	1695	446	1301	1302	3034	1412	2117	1725	1650		1437
266.667	1695	446	1301	1302	3035	1415	2118	1730	1650		1437
266.667	1695	446	1301	1302	3035	1415	2118	1731	1650		1437
266.667	1695	446	1301	1302	3036	1415	2118	1731	1650		1437
267	1695	446	1302	1302	3039	1415	2118	1731	1650		1437
267	1695	446	1302	1302	3044	1416	2118	1731	1650		1437
267	1695	446	1302	1302	3044	1416	2118	1731	1650		1437
267	1695	446	1302	1302	3044	1416	2118	1731	1650		1437
267	1695	446	1302	1302	3044	1416	2118	1731	1650		1437
267	1695	446	1302	1302	3044	1416	2123	1731	1650		1437
267	1695	446	1302	1302	3044	1420	2123	1735	1650		1437
267	1695	446	1302	1302	3056	1420	2123	1736	1650		1437
267	1695	446	1302	1302	3056	1420	2123	1736	1650		1438
267	1695	446	1302	1302	3060	1420	2123	1736	1650		1438
267	1695	446	1302	1302	3060	1420	2123	1736	1650		1438
267	1695	446	1302	1302	3069	1420	2123	1736	1650		1438
267	1695	446	1302	1302	3069	1420	2123	1736	1650		1439
267	1695	446	1302	1302	3069	1420	2123	1736	1650		1439
267	1695	446	1302	1302	3070	1420	2123	1736	1650		1439
267	1695	446	1302	1302	3071	1420	2123	1737	1650		1439
267	1695	446	1302	1302	3071	1420	2123	1737	1650		1439
267	1695	446	1302	1302	3071	1420	2134	1737	1650		1439
267	1695	446	1302	1302	3071	1427	2134	1742	1650		1439
267	1695	446	1302	1302	3072	1427	2141	1743	1650		1439
267	1695	446	1302	1302	3072	1427	2141	1743	1650		1442
267	1695	446	1302	1302	3083	1427	2141	1744	1650		1443
267	1695	446	1302	1302	3087	1428	2141	1744	1650		1443
267	1695	446	1302	1302	3087	1428	2141	1744	1650		1443
267	1695	446	1302	1302	3097	1428	2148	1744	1650		1443
267	1695	446	1302	1302	3097	1428	2148	1744	1650		1443
267	1695	446	1302	1302	3097	1435	2160	1745	1650		1443
267	1695	446	1302	1302	3097	1435	2160	1749	1650		1443
267	1695	446	1302	1302	3097	1435	2160	1750	1650		1447
267	1695	446	1302	1302	3097	1436	2160	1750	1650		1447
267	1695	446	1302	1302	3097	1436	2160	1759	1650		1451
267	1695	446	1302	1302	3097	1436	2160	1759	1650		1451
267	1695	446	1302	1302	3097	1436	2160	1759	1650		1451
267	1695	446	1302	1302	3097	1436	2160	1759	1650		1451
267	1695	446	1302	1302	3112	1437	2160	1760	1650		1451
267	1695	446	1302	1302	3126	1437	2160	1760	1650		1451
267	1695	446	1302	1302	3126	1437	2160	1761	1650		1451
267	1695	446	1302	1302	3136	1437	2160	1761	1650		1451
267	1695	446	1302	1302	3136	1437	2161	1761	1650		1451
267	1695	446	1302	1302	3136	1437	2161	1761	1650		1451
267	1695	446	1302	1302	3136	1437	2163	1761	1650		1451
267	1695	446	1302	1302	3144	1437	2163	1761	1650		1451
267	1695	446	1302	1302	3146	1437	2163	1761	1650		1451
267	1695	446	1302	1302	3146	1437	2163	1761	1650		1451
267	1695	446	1302	1303	3146	1439	2163	1761	1650		1451
267	1695	446	1302	1303	3147	1439	2163	1763	1650		1451
267	1695	446	1302	1304	3147	1439	2164	1763	1650		1451
267	1695	446	1302	1305	3154	1439	2164	1763	1650		1451
267	1695	446	1302	1308	3171	1439	2164	1763	1650		1451
267	1695	446	1302	1308	3174	1443	2164	1764	1650		1451
267	1695	446	1302	1308	3174	1443	2164	1768	1650		1451
267	1695	446	1302	1308		1445	2164	1774	1650		1451
267	1695	446	1302	1308		1445	2164	1774	1650		1451
267	1695	446	1302	1308		1447	2164	1774	1650		1451
267	1695	446	1302	1308		1447	2164	1774	1650		1451
267	1695	446	1302	1308		1447	2164	1775	1650		1451
267	1695	446	1302	1308		1450	2164	1775	1650		1451
267	1696	446	1302	1308		1451	2167	1775	1650		1451
267	1696	446	1302	1308		1451	2167	1775	1650		1451
267	1696	446	1302	1308		1451	2168	1775	1650		1451
267	1696	446	1302	1308		1451	2168	1775	1650		1451
267	1696	446	1302	1308		1451	2168	1775	1650		1451
267	1696	446	1302	1308		1451	2168	1775	1650		1451
267	1696	446	1302	1308		1451	2168	1775	1650		1451
267	1696	446	1302	1308		1451	2168	1775	1650		1452
267	1696	446	1302	1308		1451	2168	1775	1650		1452
267	1696	446	1302	1308		1452	2168	1775	1650		1457
267	1696	446	1302	1308		1452	2168	1775	1650		1458
267	1696	446	1302	1308		1452	2173	1775	1650		1459
267	1696	446	1302	1308		1452	2174	1775	1650		1459
267	1696	446	1302	1308		1452	2181	1775	1650		1459
267	1698	446	1302	1309		1452	2182	1775	1650		1459
267	1698	446	1302	1309		1452	2183	1775	1650		1459
267	1698	446	1302	1309		1452	2183	1775	1650		1461
267	1698	446	1302	1309		1452	2194	1775	1650		1461
267	1698	446	1302	1312		1455	2194	1775	1650		1461
267	1698	446	1302	1312		1455	2194	1775	1650		1461
267	1698	446	1302	1312		1455	2194	1778	1650		1461
267	1700	446	1302	1312		1461	2194	1778	1650		1461
267	1700	446	1302	1313		1461	2194	1778	1650		1461
267	1700	446	1302	1314		1461	2194	1778	1650		1461
267	1700	446	1302	1319		1461	2194	1778	1650		1461
267	1700	446	1302	1319		1461	2194	1778	1650		1461
267	1700	446	1302	1319		1461	2194	1778	1650		1461
267	1700	446	1302	1319		1461	2194	1778	1650		1461
267	1700	446	1302	1319		1461	2194	1804	1650		1461
267	1700	446	1302	1319		1461	2194	1805	1650		1461
267	1700	446	1302	1319		1461	2194	1805	1650		1461
267	1700	446	1302	1319		1461	2194	1805	1650		1461
267	1700	446	1302	1319		1463	2194	1805	1650		1461
267	1700	446	1302	1319		1463	2196	1806	1650		1463
267	1700	446	1302	1319		1463	2199	1811	1650		1463
267	1700	446	1302	1319		1463	2199	1811	1650		1463
267	1700	446	1302	1319		1463	2199	1811	1650		1463
267	1700	446	1302	1319		1466	2199	1811	1650		1463
267	1700	446	1302	1319		1467	2199	1811	1650		1463
267	1700	446	1302	1319		1467	2199	1811	1650		1463
267	1700	446	1302	1319		1467	2199	1811	1650		1466
267	1700	446	1302	1319		1467	2199	1811	1650		1466
267	1700	446	1302	1319		1467	2199	1811	1650		1466
267	1702	446	1302	1319		1467	2199	1811	1650		1473
267	1702	446	1302	1319		1467	2200	1811	1650		1473
267	1702	446	1302	1319		1470	2200	1811	1650		1476
267	1702	446	1302	1320		1470	2200	1811	1650		1476
267	1702	446	1302	1320		1470	2200	1811	1650		1476
267	1702	446	1302	1321		1473	2202	1811	1650		1476
267	1702	446	1302	1321		1473	2202	1812	1650		1476
267	1702	446	1302	1321		1473	2202	1813	1650		1478
267	1702	446	1302	1321		1473	2202	1813	1650		1478
267	1702	446	1302	1321		1473	2202	1815	1650		1478
267	1702	446	1302	1321		1473	2202	1815	1650		1478
267	1702	446	1302	1321		1473	2205	1815	1650		1478
267	1704	446	1302	1321		1473	2209	1815	1650		1478
267	1704	446	1302	1322		1473	2211	1815	1650		1478
267	1704	446	1302	1322		1473	2211	1816	1650		1478
267	1704	446	1302	1322		1473	2211	1817	1650		1478
267	1704	446	1302	1322		1476	2213	1817	1650		1478
267	1704	446	1302	1324		1476	2213	1817	1650		1478
267	1704	446	1302	1324		1476	2213	1817	1650		1478
267	1704	446	1302	1324		1478	2213	1817	1650		1478
267	1704	446	1302	1324		1478	2213	1817	1650		1478
267	1704	446	1302	1326		1478	2215	1817	1650		1478
267	1704	446	1302	1326		1478	2215	1817	1650		1478
267	1704	446	1302	1326		1478	2215	1817	1650		1478
267	1704	446	1302	1326		1478	2215	1817	1650		1478
267	1704	446	1302	1326		1478	2215	1817	1650		1478
267	1704	446	1302	1328		1478	2215	1817	1650		1478
267	1704	446	1302	1328		1478	2215	1817	1650		1478
267	1704	446	1302	1328		1478	2215	1817	1650		1478
267	1704	446	1302	1328		1478	2215	1817	1650		1478
267	1704	446	1302	1328		1478	2215	1817	1650		1478
267	1704	446	1302	1328		1478	2215	1817	1650		1478
267	1704	446	1302	1328		1478	2220	1820	1652		1478
267	1704	446	1302	1328		1478	2220	1822	1652		1478
267	1707	446	1302	1328		1478	2220	1822	1652		1478
267	1707	446	1302	1328		1480	2222	1824	1652		1478
267	1707	446	1302	1328		1480	2224	1824	1652		1478
267	1707	446	1302	1328		1480	2227	1824	1652		1478
267	1709	446	1302	1328		1482	2230	1824	1652		1478
267	1709	446	1302	1328		1482	2230	1824	1652		1479
267	1709	446	1302	1329		1482	2230	1824	1652		1482
267	1709	446	1302	1329		1482	2230	1824	1652		1482
267	1709	446	1302	1329		1482	2230	1824	1652		1482
267	1709	446	1302	1329		1482	2230	1824	1652		1482
267	1709	446	1302	1333		1482	2230	1824	1652		1482
267	1709	446	1302	1333		1482	2230	1824	1652		1482
267	1709	446	1302	1333		1482	2230	1824	1652		1491
267	1709	446	1302	1333		1482	2230	1824	1652		1491
267	1709	446	1302	1333		1482	2232	1824	1652		1494
267	1709	446	1302	1333		1482	2232	1824	1652		1494
267	1709	446	1302	1333		1482	2232	1824	1652		1494
267	1709	446	1302	1333		1482	2232	1825	1652		1494
267	1709	446	1302	1333		1482	2232	1825	1652		1494
267	1709	446	1302	1334		1482	2232	1826	1652		1494
267	1709	446	1302	1334		1482	2234	1827	1652		1494
267	1709	446	1302	1334		1482	2234	1827	1652		1494
267	1709	446	1302	1341		1482	2234	1827	1652		1504
267	1709	446	1302	1343		1482	2234	1827	1652		1504
267	1709	446	1302	1343		1491	2238	1827	1652		1506
267	1709	446	1302	1343		1491	2238	1827	1652		1506
267	1709	446	1302	1344		1491	2238	1827	1652		1506
267	1709	446	1302	1344		1491	2243	1827	1652		1506
267	1709	446	1302	1344		1491	2243	1827	1652		1506
267	1709	446	1302	1347		1491	2243	1827	1652		1506
267	1709	446	1302	1347		1491	2243	1828	1652		1506
267	1709	446	1302	1347		1491	2243	1828	1652		1506
267	1709	446	1302	1347		1491	2243	1828	1652		1506
267	1709	446	1302	1347		1494	2243	1828	1652		1506
267	1709	446	1302	1347		1494	2247	1828	1652		1506
267	1709	446	1302	1347		1494	2247	1832	1652		1509
267	1711	446	1302	1347		1494	2247	1832	1652		1509
267	1711	446	1302	1347		1494	2247	1832	1652		1509
267	1711	446	1302	1348		1494	2247	1832	1652		1509
267	1711	446	1302	1348		1497	2247	1832	1652		1509
267	1711	446	1302	1350		1499	2247	1832	1652		1517
267	1711	446	1302	1350		1499	2256	1832	1652		1517
267	1711	446	1302	1351		1499	2256	1832	1652		1517
267	1711	446	1302	1354		1499	2256	1832	1652		1521
267	1711	446	1302	1356		1499	2260	1833	1652		1522
267	1711	446	1302	1356		1499	2260	1833	1652		1522
267	1711	446	1302	1357		1499	2260	1833	1652		1522
267	1713	446	1302	1358		1505	2260	1833	1652		1522
267	1714	446	1302	1358		1505	2260	1833	1652		1522
267	1716	446	1302	1358		1506	2260	1833	1652		1522
267	1716	446	1302	1358		1506	2262	1833	1652		1523
267	1716	446	1302	1358		1506	2262	1833	1652		1531
267	1719	446	1302	1358		1506	2262	1833	1652		1531
267	1719	446	1302	1358		1506	2262	1833	1652		1531
267	1719	446	1302	1358		1509	2262	1833	1652		1531
267	1719	446	1302	1358		1509	2262	1833	1652		1531
267	1719	446	1302	1358		1509	2262	1833	1652		1531
267	1719	446	1302	1358		1509	2262	1833	1652		1531
267	1719	446	1302	1359		1510	2262	1841	1652		1531
267	1719	446	1302	1370		1517	2262	1841	1652		1531
267	1719	446	1302	1370		1517	2262	1841	1652		1531
267	1722	446	1302	1375		1517	2262	1841	1652		1531
267	1722	446	1302	1377		1517	2262	1841	1652		1531
267	1722	446	1302	1378		1517	2262	1841	1652		1532
267	1722	446	1302	1378		1517	2262	1841	1652		1537
267	1722	446	1302	1378		1517	2264	1841	1652		1537
267	1722	446	1302	1378		1517	2265	1841	1652		1538
267	1722	446	1302	1378		1517	2266	1841	1652		1538
267	1722	446	1302	1378		1517	2267	1842	1652		1538
267	1722	446	1302	1378		1517	2268	1842	1652		1538
267	1722	446	1302	1378		1517	2268	1842	1652		1538
267	1722	446	1302	1378		1518	2268	1842	1652		1538
267	1725	446	1302	1378		1518	2268	1842	1652		1538
267	1725	446	1302	1378		1518	2268	1842	1652		1546
267	1725	446	1302	1378		1518	2268	1842	1652		1546
267	1725	446	1302	1378		1522	2268	1842	1652		1546
267	1725	446	1302	1378		1522	2268	1842	1652		1546
267	1725	446	1302	1378		1522	2268	1842	1652		1546
267	1725	446	1302	1378		1529	2276	1846	1652		1546
267	1725	446	1302	1378		1530	2276	1877	1652		1546
267	1725	446	1302	1378		1530	2281	1877	1652		1546
267	1725	446	1302	1378		1530	2281	1877	1652		1546
267	1729	446	1302	1378		1531	2281	1877	1652		1546
267	1731	446	1302	1379		1531	2281	1877	1652		1546
267	1731	446	1302	1379		1531	2281	1877	1652		1546
267	1731	446	1302	1379		1531	2281	1877	1652		1546
267	1731	446	1302	1381		1531	2281	1877	1652		1546
267	1731	446	1302	1381		1531	2281	1877	1652		1546
267	1731	446	1302	1381		1531	2281	1877	1652		1546
267	1731	446	1302	1382		1531	2281	1877	1652		1546
267	1731	446	1302	1382		1531	2287	1877	1652		1546
267	1731	446	1302	1382		1531	2287	1877	1652		1546
267	1731	446	1302	1382		1531	2289	1877	1685		1546
267	1731	446	1302	1382		1531	2292	1877	1685		1546
267	1731	446	1302	1382		1531	2292	1877	1685		1546
267	1732	446	1302	1382		1531	2292	1877	1685		1546
267	1732	446	1302	1382		1531	2292	1877	1685		1546
267	1734	446	1302	1382		1531	2294	1879	1685		1546
267	1735	446	1302	1382		1532	2298	1880	1685		1546
267	1735	446	1302	1382		1532	2298	1880	1685		1546
267	1736	446	1302	1382		1532	2298	1880	1685		1546
267	1736	446	1302	1382		1532	2298	1880	1685		1546
267	1736	446	1302	1382		1536	2301	1880	1685		1546
267	1736	446	1302	1382		1536	2302	1880	1685		1546
267	1736	446	1302	1386		1536	2302	1880	1685		1546
267	1736	446	1302	1388		1537	2302	1880	1685		1554
267	1736	446	1302	1388		1537	2302	1880	1685		1554
267	1736	446	1302	1388		1538	2302	1880	1685		1554
267	1736	446	1302	1389		1538	2302	1885	1685		1562
267	1736	446	1302	1393		1538	2302	1885	1685		1562
267	1736	446	1302	1394		1538	2302	1885	1685		1562
267	1736	446	1302	1394		1538	2308	1885	1685		1563
267	1736	446	1302	1394		1539	2308	1885	1685		1563
267	1736	446	1302	1395		1544	2308	1885	1685		1563
267	1736	446	1302	1395		1546	2308	1885	1685		1565
267	1736	446	1302	1395		1546	2308	1885	1685		1568
267	1737	446	1302	1395		1546	2314	1887	1685		1568
267	1737	446	1302	1395		1546	2315	1887	1685		1568
267	1737	446	1302	1395		1546	2316	1887	1685		1568
267	1737	446	1302	1395		1546	2316	1887	1685		1568
267	1737	446	1302	1395		1546	2316	1887	1685		1568
267	1737	446	1303	1395		1546	2316	1887	1685		1568
267	1737	446	1303	1395		1546	2327	1887	1685		1568
267	1737	446	1303	1395		1546	2327	1887	1685		1568
267	1737	446	1303	1395		1546	2327	1889	1685		1570
267	1737	446	1303	1395		1546	2333	1889	1685		1570
267	1737	446	1303	1395		1546	2333	1889	1685		1570
267	1737	446	1304	1395		1546	2338	1889	1685		1570
267	1737	446	1304	1395		1546	2338	1889	1685		1570
267	1737	446	1304	1398		1546	2342	1889	1685		1570
267	1737	446	1304	1398		1546	2342	1890	1685		1570
267	1740	446	1305	1398		1546	2342	1893	1685		1575
267	1740	446	1305	1398		1546	2342	1893	1685		1581
267	1740	446	1305	1398		1546	2348	1893	1685		1581
267	1741	446	1305	1398		1546	2348	1893	1685		1581
267	1741	446	1305	1398		1546	2352	1893	1685		1581
267	1742	446	1305	1398		1548	2352	1893	1685		1581
267	1742	446	1307	1398		1548	2352	1894	1685		1581
267	1742	446	1307	1398		1548	2359	1896	1685		1581
267	1742	446	1307	1398		1556	2359	1896	1685		1581
267	1742	446	1307	1398		1564	2359	1896	1685		1581
267	1742	446	1307	1401		1568	2359	1896	1685		1581
267	1742	446	1307	1401		1568	2359	1896	1685		1581
267	1742	446	1307	1401		1568	2366	1896	1685		1581
267	1742	446	1308	1401		1568	2366	1896	1685		1581
267	1742	446	1308	1402		1568	2366	1896	1685		1581
267	1742	446	1308	1402		1568	2366	1896	1685		1581
267	1742	446	1308	1404		1568	2366	1897	1685		1581
267	1742	446	1308	1404		1568	2367	1897	1685		1581
267	1743	446	1308	1404		1568	2367	1897	1685		1581
267	1743	446	1308	1404		1568	2367	1897	1685		1581
267	1743	446	1308	1404		1568	2367	1897	1685		1581
267	1743	446	1308	1404		1568	2367	1897	1685		1581
267	1743	446	1308	1404		1568	2367	1900	1685		1581
267	1745	446	1308	1407		1568	2367	1900	1685		1581
267	1745	446	1308	1407		1568	2367	1900	1685		1581
267	1745	446	1308	1407		1568	2367	1901	1685		1581
267	1745	446	1309	1407		1568	2367	1903	1685		1581
267	1746	446	1309	1407		1568	2367	1903	1685		1581
267	1746	446	1309	1407		1570	2367	1903	1685		1581
267	1746	446	1309	1411		1570	2367	1903	1685		1581
267	1749	446	1309	1413		1570	2367	1903	1685		1581
267	1760	446	1309	1414		1570	2367	1903	1685		1581
267	1760	446	1309	1415		1570	2367	1903	1685		1581
267	1760	446	1319	1415		1570	2375	1903	1687		1581
267	1760	446	1319	1415		1570	2382	1903	1687		1581
267	1760	446	1319	1416		1570	2382	1903	1687		1581
267	1760	446	1319	1416		1570	2382	1903	1687		1581
267	1760	446	1319	1416		1570	2382	1903	1687		1581
267	1760	446	1319	1416		1570	2382	1903	1687		1581
267	1760	446	1319	1416		1570	2382	1903	1687		1581
267	1760	446	1319	1416		1570	2382	1903	1687		1581
267	1760	446	1319	1420		1570	2386	1903	1687		1581
267	1760	446	1319	1420		1570	2386	1903	1687		1581
267	1760	446	1319	1420		1570	2386	1903	1687		1581
267	1760	446	1319	1420		1570	2392	1903	1687		1581
267	1760	446	1319	1420		1570	2393	1903	1687		1581
267	1760	446	1319	1420		1570	2393	1903	1687		1581
267	1761	446	1322	1420		1570	2393	1903	1687		1581
267	1761	446	1323	1420		1570	2393	1903	1687		1581
267	1761	446	1323	1420		1570	2393	1903	1687		1581
267	1761	446	1323	1420		1570	2393	1903	1687		1581
267	1761	446	1323	1421		1570	2393	1903	1687		1581
267	1761	446	1323	1426		1570	2393	1904	1687		1581
267	1761	446	1326	1428		1570	2396	1904	1687		1581
267	1761	446	1326	1428		1570	2397	1904	1687		1581
267	1764	446	1326	1428		1570	2397	1904	1687		1581
267	1764	446	1326	1428		1570	2397	1904	1687		1581
267	1766	446	1326	1431		1570	2397	1904	1687		1581
267	1766	446	1326	1436		1570	2397	1906	1687		1581
267	1766	446	1326	1437		1570	2397	1906	1687		1581
267	1768	446	1326	1437		1570	2397	1932	1687		1581
267	1768	446	1326	1437		1570	2397	1932	1687		1581
267	1768	446	1326	1437		1570	2399	1932	1687		1581
267	1769	446	1326	1437		1570	2399	1932	1687		1581
267	1769	446	1326	1437		1570	2399	1932	1687		1581
267	1771	446	1326	1437		1570	2399	1975	1687		1581
267	1771	446	1326	1437		1570	2399	1975	1687		1581
267	1774	446	1326	1437		1570	2401	1975	1687		1581
267	1775	446	1326	1439		1570	2401	1975	1687		1581
267	1775	446	1326	1439		1570	2401	1975	1687		1581
267	1775	446	1326	1439		1570	2401	1975	1687		1581
267	1775	446	1326	1439		1570	2401	1976	1687		1581
267	1775	446	1328	1439		1570	2401	1976	1687		1581
267	1775	446	1328	1439		1570	2401	1976	1687		1581
267	1775	446	1328	1439		1570	2401	1976	1687		1581
267	1775	446	1328	1439		1570	2401	1976	1687		1581
267	1775	446	1328	1439		1570	2405	1976	1687		1581
267	1775	446	1328	1439		1570	2431	1976	1687		1581
267	1775	446	1328	1439		1570	2431	1976	1687		1581
267	1775	446	1328	1439		1570	2431	1982	1687		1581
267	1775	446	1328	1439		1575	2431	1982	1687		1581
267	1775	446	1328	1439		1575	2431	1982	1687		1584
267	1775	446	1328	1443		1575	2431	1982	1687		1584
267	1775	446	1328	1443		1578	2433	1982	1687		1584
267	1775	446	1328	1443		1578	2433	1982	1687		1584
267	1775	446	1328	1443		1581	2433	1982	1687		1584
267	1775	446	1328	1443		1581	2433	1982	1687		1584
267	1775	446	1328	1443		1581	2433	1982	1687		1585
267	1775	446	1329	1443		1581	2433	1982	1687		1585
267	1778	446	1329	1443		1581	2433	1990	1687		1586
267	1778	446	1329	1443		1581	2433	1990	1687		1586
267	1778	446	1329	1444		1581	2433	1990	1687		1586
267	1778	446	1329	1445		1581	2433	1990	1687		1586
267	1778	446	1329	1445		1581	2434	1991	1687		1586
267	1778	446	1329	1450		1581	2436	1991	1687		1586
267	1778	446	1329	1451		1581	2436	1991	1687		1586
267	1778	446	1330	1451		1581	2436	1991	1687		1586
267	1804	446	1333	1451		1581	2436	1991	1687		1586
267	1804	446	1333	1451		1581	2436	1992	1687		1586
267	1806	446	1333	1451		1581	2436	1992	1687		1586
267	1808	446	1343	1451		1581	2436	1993	1687		1586
267	1808	446	1347	1451		1581	2436	1993	1687		1586
267	1808	446	1347	1451		1581	2441	1993	1687		1586
267	1808	446	1347	1452		1581	2441	1993	1687		1586
267	1808	446	1347	1452		1581	2441	1993	1687		1586
267	1808	446	1347	1452		1581	2443	1994	1687		1586
267	1808	446	1347	1454		1581	2443	1994	1687		1586
267	1808	446	1347	1454		1581	2443	1996	1687		1586
267	1811	446	1347	1455		1581	2443	1996	1687		1586
267	1811	446	1350	1455		1581	2448	1996	1687		1586
267	1811	446	1351	1455		1581	2455	1996	1687		1586
267	1811	446	1351	1455		1581	2459	1996	1687		1586
267	1811	446	1351	1455		1581	2459	1996	1687		1586
267	1811	446	1354	1457		1581	2461	1997	1687		1586
267	1811	446	1354	1457		1581	2462	1997	1687		1586
267	1811	446	1354	1458		1581	2465	1997	1687		1586
267	1811	446	1358	1460		1581	2465	1997	1687		1586
267	1811	446	1369	1461		1581	2478	1997	1687		1586
267	1811	446	1369	1461		1581	2478	1997	1687		1586
267	1811	446	1369	1461		1581	2478	2000	1687		1586
267	1811	446	1369	1462		1581	2478	2000	1687		1586
267	1811	446	1369	1462		1581	2478	2000	1687		1586
267	1811	446	1369	1462		1581	2478	2000	1687		1586
267	1813	446	1369	1463		1581	2482	2000	1687		1586
267	1815	446	1369	1463		1581	2482	2000	1687		1586
267	1815	446	1371	1463		1581	2482	2000	1687		1586
267	1815	446	1371	1463		1581	2482	2000	1687		1586
267	1816	446	1371	1463		1581	2482	2000	1687		1586
267	1817	446	1371	1463		1581	2482	2000	1687		1586
267	1817	446	1371	1463		1581	2482	2000	1687		1586
267	1817	446	1371	1466		1581	2482	2000	1687		1586
267	1817	446	1371	1466		1581	2482	2000	1687		1586
267	1817	446	1371	1466		1581	2482	2000	1687		1586
267	1817	446	1375	1466		1581	2486	2000	1687		1586
267	1817	446	1375	1466		1581	2486	2000	1687		1586
267	1817	446	1375	1466		1581	2486	2000	1687		1586
267	1817	446	1375	1466		1581	2486	2000	1687		1586
267	1817	446	1375	1467		1581	2487	2000	1687		1586
267	1817	446	1378	1467		1581	2487	2000	1687		1586
267	1817	446	1378	1467		1581	2488	2007	1687		1586
267	1817	446	1378	1467		1581	2488	2008	1687		1586
267	1817	446	1378	1467		1581	2488	2010	1687		1586
267	1820	446	1378	1467		1581	2488	2015	1687		1586
267	1820	446	1378	1467		1581	2488	2015	1687		1586
267	1820	446	1378	1467		1581	2494	2015	1688		1586
267	1820	446	1378	1467		1581	2498	2015	1688		1586
267	1823	446	1378	1473		1581	2501	2015	1688		1586
267	1824	446	1378	1473		1581	2506	2015	1688		1586
267	1824	446	1379	1473		1581	2506	2015	1688		1586
267	1824	446	1382	1473		1581	2507	2015	1688		1586
267	1824	446	1382	1473		1581	2507	2017	1688		1587
267	1824	446	1382	1473		1581	2508	2025	1688		1587
267	1824	446	1382	1473		1581	2508	2025	1688		1587
267	1824	446	1386	1473		1581	2508	2025	1688		1587
267	1824	446	1387	1473		1581	2508	2025	1689		1587
267	1824	446	1388	1476		1581	2508	2025	1689		1587
267	1824	446	1395	1476		1581	2512	2025	1689		1587
267	1824	446	1395	1476		1581	2515	2025	1689		1587
267	1824	446	1395	1476		1581	2517	2025	1689		1587
267	1824	446	1395	1478		1581	2517	2025	1689		1587
267	1827	446	1395	1478		1581	2517	2025	1689		1587
267	1827	446	1395	1478		1581	2517	2025	1689		1587
267	1827	446	1395	1478		1581	2517	2025	1689		1587
267	1827	446	1395	1478		1581	2517	2025	1689		1587
267	1827	446	1395	1478		1581	2517	2025	1689		1587
267	1827	446	1395	1478		1581	2517	2025	1689		1587
267	1828	446	1395	1478		1581	2517	2025	1689		1587
267	1828	446	1395	1478		1581	2517	2025	1689		1587
267	1828	446	1395	1478		1581	2517	2025	1689		1587
267	1828	446	1395	1478		1581	2517	2025	1689		1587
267	1829	446	1395	1478		1581	2517	2028	1695		1587
267	1829	446	1395	1478		1581	2517	2028	1698		1587
267	1829	446	1395	1478		1581	2517	2028	1698		1587
267	1829	446	1395	1478		1581	2518	2029	1698		1587
267	1829	446	1395	1478		1581	2518	2029	1698		1587
267	1831	446	1395	1478		1581	2520	2029	1698		1587
267	1831	446	1395	1478		1581	2524	2029	1698		1587
267	1831	446	1395	1478		1581	2524	2029	1698		1587
267	1832	446	1395	1478		1581	2528	2029	1698		1587
267	1832	446	1395	1478		1581	2528	2029	1698		1587
267.333	1832	446	1395	1478		1581	2528	2029	1698		1587
267.333	1832	446	1395	1478		1581	2529	2029	1698		1587
267.333	1832	446	1395	1478		1581	2537	2030	1698		1587
267.333	1832	446	1395	1478		1581	2537	2034	1698		1587
267.333	1832	446	1398	1482		1581	2537	2035	1698		1587
267.667	1832	446	1398	1482		1581	2537	2035	1698		1587
267.667	1832	446	1398	1482		1581	2537	2035	1698		1587
268	1833	446	1398	1482		1581	2543	2035	1698		1587
268	1833	446	1398	1482		1581	2543	2035	1698		1587
268	1833	446	1398	1482		1581	2543	2035	1698		1587
268.333	1833	446	1398	1482		1581	2543	2035	1698		1587
268.333	1833	446	1398	1482		1581	2543	2035	1698		1587
268.333	1833	446	1398	1482		1581	2543	2035	1698		1587
268.333	1833	446	1398	1482		1581	2543	2035	1698		1587
268.333	1833	446	1398	1482		1581	2544	2035	1698		1587
268.333	1833	446	1398	1482		1581	2546	2035	1698		1587
268.333	1833	446	1398	1482		1581	2546	2035	1698		1587
268.333	1833	446	1398	1482		1581	2551	2035	1698		1587
268.333	1833	446	1398	1482		1581	2551	2035	1698		1587
268.333	1833	446	1398	1482		1581	2551	2039	1698		1587
268.333	1833	446	1398	1482		1581	2551	2039	1698		1587
268.333	1833	446	1398	1482		1581	2552	2039	1698		1587
268.333	1833	446	1398	1482		1581	2552	2039	1698		1587
268.333	1836	446	1398	1482		1581	2552	2043	1698		1587
268.333	1840	446	1398	1482		1581	2552	2045	1698		1587
268.333	1840	446	1400	1483		1581	2552	2045	1698		1587
268.333	1841	446	1400	1491		1581	2552	2045	1698		1587
268.333	1842	446	1400	1491		1581	2552	2052	1698		1587
268.333	1842	446	1400	1491		1581	2555	2055	1698		1587
268.333	1842	446	1400	1491		1581	2556	2055	1698		1587
268.333	1842	446	1400	1491		1581	2559	2055	1698		1587
268.333	1842	446	1400	1491		1581	2559	2055	1698		1587
268.333	1842	446	1401	1491		1581	2559	2055	1698		1587
268.333	1842	446	1405	1491		1581	2561	2055	1698		1587
268.333	1842	446	1405	1491		1581	2561	2055	1698		1587
268.333	1842	446	1405	1491		1581	2561	2055	1698		1587
268.333	1846	446	1405	1491		1581	2561	2055	1698		1587
268.333	1850	446	1405	1494		1581	2561	2055	1698		1587
268.333	1853	446	1405	1494		1581	2561	2055	1698		1587
268.333	1853	446	1410	1499		1581	2561	2055	1698		1587
268.333	1877	446	1410	1499		1581	2561	2055	1698		1587
268.333	1877	446	1414	1502		1581	2561	2058	1698		1587
268.333	1877	446	1414	1504		1581	2561	2058	1698		1587
268.333	1877	446	1414	1506		1581	2561	2058	1698		1587
268.333	1877	446	1414	1506		1581	2561	2058	1698		1587
268.333	1877	446	1414	1506		1581	2569	2058	1698		1587
268.333	1877	446	1414	1506		1581	2574	2058	1698		1587
268.333	1877	446	1414	1515		1581	2574	2058	1698		1587
268.333	1877	446	1414	1517		1581	2576	2058	1698		1587
268.333	1879	446	1420	1517		1581	2576	2058	1698		1587
268.333	1879	446	1428	1517		1581	2576	2068	1698		1587
268.333	1880	446	1428	1517		1581	2576	2068	1698		1587
268.333	1880	446	1428	1517		1581	2576	2070	1698		1587
268.333	1880	446	1428	1517		1581	2576	2070	1698		1587
268.333	1880	446	1428	1517		1581	2578	2072	1698		1587
268.333	1880	446	1428	1517		1581	2578	2072	1698		1587
268.333	1883	446	1428	1517		1581	2579	2072	1698		1587
268.333	1883	446	1428	1517		1581	2580	2072	1698		1587
268.333	1883	446	1428	1517		1581	2586	2072	1698		1587
268.333	1883	446	1428	1517		1581	2586	2072	1698		1587
268.333	1883	446	1428	1522		1581	2586	2072	1698		1587
268.333	1883	446	1428	1522		1581	2586	2072	1698		1587
268.333	1883	446	1428	1522		1581	2586	2072	1698		1587
268.333	1885	446	1428	1522		1581	2586	2072	1698		1587
268.333	1885	446	1428	1531		1581	2586	2072	1698		1587
268.333	1885	446	1428	1531		1581	2586	2073	1698		1587
268.333	1885	446	1428	1531		1581	2586	2073	1698		1587
268.333	1885	446	1428	1531		1581	2586	2073	1698		1587
268.333	1885	446	1428	1531		1581	2596	2075	1698		1587
268.333	1885	446	1428	1531		1581	2600	2075	1698		1587
268.333	1885	446	1437	1531		1581	2600	2075	1698		1587
268.333	1885	446	1437	1531		1581	2600	2075	1698		1587
268.333	1885	446	1437	1531		1581	2600	2075	1698		1587
268.333	1892	446	1437	1531		1581	2600	2075	1698		1587
268.333	1893	446	1437	1531		1581	2604	2078	1698		1587
268.333	1893	446	1437	1531		1581	2608	2078	1698		1587
268.333	1893	446	1437	1531		1581	2622	2078	1698		1587
268.333	1893	446	1437	1531		1581	2622	2081	1698		1587
268.333	1893	446	1437	1532		1581	2622	2081	1698		1587
268.333	1893	446	1437	1532		1581	2622	2081	1698		1587
268.333	1893	446	1437	1532		1581	2622	2081	1698		1587
268.333	1893	446	1439	1532		1581	2622	2081	1698		1587
268.333	1893	446	1443	1532		1581	2622	2081	1698		1587
268.333	1893	446	1443	1538		1581	2622	2081	1698		1587
268.333	1893	446	1443	1538		1581	2622	2081	1698		1587
268.333	1893	446	1443	1538		1581	2622	2081	1698		1587
268.333	1893	446	1443	1538		1581	2622	2081	1698		1587
268.333	1893	446	1443	1538		1581	2623	2081	1698		1587
268.333	1894	446	1443	1538		1581	2624	2081	1698		1587
268.333	1894	446	1443	1538		1581	2624	2081	1698		1587
268.333	1894	446	1443	1538		1581	2624	2081	1698		1587
268.333	1894	446	1443	1538		1581	2624	2081	1698		1587
268.333	1894	446	1443	1538		1581	2628	2081	1698		1587
268.333	1894	446	1446	1538		1581	2633	2081	1698		1587
268.333	1896	446	1447	1538		1581	2636	2081	1698		1587
268.333	1896	446	1451	1538		1581	2636	2081	1698		1587
268.333	1896	446	1451	1538		1581	2636	2081	1699		1587
268.333	1896	446	1451	1538		1581	2636	2081	1699		1587
268.333	1897	446	1451	1546		1581	2636	2083	1699		1587
268.333	1897	446	1451	1546		1581	2647	2083	1699		1587
268.333	1897	446	1451	1546		1581	2647	2083	1700		1587
268.333	1897	446	1451	1546		1581	2647	2083	1700		1587
268.333	1897	446	1451	1546		1581	2649	2083	1700		1587
268.333	1897	446	1452	1546		1581	2649	2083	1700		1587
268.333	1898	446	1452	1546		1581	2651	2088	1700		1587
268.333	1898	446	1461	1546		1581	2652	2088	1700		1587
268.333	1898	446	1461	1546		1581	2653	2088	1700		1587
268.333	1898	446	1461	1546		1581	2653	2088	1700		1587
268.333	1898	446	1461	1546		1581	2655	2088	1700		1587
268.333	1898	446	1461	1546		1581	2657	2088	1700		1587
268.333	1898	446	1461	1546		1581	2657	2088	1700		1587
268.333	1898	446	1461	1546		1581	2657	2088	1700		1587
268.333	1898	446	1461	1546		1581	2660	2088	1700		1587
268.333	1898	446	1461	1546		1581	2662	2088	1700		1587
268.333	1898	446	1461	1547		1581	2662	2088	1700		1587
268.333	1900	446	1461	1548		1581	2662	2088	1700		1587
268.333	1900	446	1461	1548		1581	2662	2088	1700		1587
268.333	1900	446	1461	1554		1581	2662	2088	1700		1587
268.333	1900	446	1461	1554		1581	2662	2088	1700		1587
268.333	1901	446	1461	1556		1581	2678	2095	1700		1587
268.333	1901	446	1463	1556		1581	2678	2095	1700		1587
268.333	1901	446	1466	1556		1581	2681	2095	1700		1587
268.667	1901	446	1466	1562		1581	2681	2095	1700		1587
268.667	1901	446	1466	1562		1581	2681	2096	1700		1587
269	1901	446	1466	1562		1581	2690	2096	1700		1587
269	1901	446	1466	1562		1581	2693	2096	1700		1587
269	1901	446	1466	1563		1581	2695	2096	1700		1587
269	1901	446	1466	1563		1581	2697	2096	1700		1587
269	1901	446	1466	1564		1581	2714	2096	1700		1587
269	1901	446	1466	1564		1581	2714	2096	1700		1587
269	1903	446	1466	1567		1581	2714	2096	1700		1587
269.333	1903	446	1466	1568		1581	2714	2096	1700		1587
269.333	1903	446	1466	1568		1581	2720	2096	1700		1587
269.333	1903	446	1466	1568		1581	2720	2096	1700		1587
270.333	1903	446	1466	1568		1581	2720	2096	1700		1587
270.333	1903	446	1466	1568		1581	2720	2096	1700		1587
270.667	1903	446	1466	1568		1581	2720	2096	1700		1587
270.667	1903	446	1466	1568		1581	2722	2096	1702		1587
270.667	1903	446	1466	1568		1581	2724	2096	1702		1587
271.333	1903	446	1466	1568		1581	2724	2099	1702		1587
271.333	1903	446	1466	1568		1581	2730	2099	1702		1587
271.667	1903	446	1473	1568		1581	2730	2099	1702		1587
271.667	1903	446	1473	1568		1581	2730	2099	1702		1587
271.667	1903	446	1473	1568		1581	2771	2099	1702		1587
271.667	1904	446	1476	1568		1581	2773	2099	1702		1587
271.667	1904	446	1476	1568		1581	2773	2099	1704		1587
271.667	1904	446	1476	1568		1581	2773	2101	1704		1587
271.667	1904	446	1476	1568		1581	2773	2102	1704		1587
271.667	1906	446	1476	1570		1581	2773	2102	1704		1587
271.667	1906	446	1476	1570		1581	2782	2102	1704		1587
271.667	1906	446	1476	1570		1581	2782	2102	1704		1587
271.667	1906	446	1476	1570		1581	2782	2102	1704		1587
271.667	1906	446	1476	1570		1581	2784	2106	1704		1587
271.667	1906	446	1476	1570		1581	2786	2106	1704		1587
271.667	1906	446	1476	1570		1581	2787	2106	1704		1587
271.667	1906	446	1476	1570		1581	2787	2108	1704		1587
271.667	1931	446	1476	1570		1581	2791	2108	1704		1587
271.667	1931	446	1476	1570		1581	2791	2108	1704		1587
271.667	1931	446	1476	1570		1581	2791	2108	1704		1587
271.667	1931	446	1476	1570		1581	2793	2111	1704		1587
271.667	1931	446	1476	1570		1581	2793	2111	1704		1587
271.667	1931	446	1476	1570		1581	2793	2111	1704		1587
271.667	1931	446	1476	1570		1581	2793	2111	1704		1587
271.667	1931	446	1476	1570		1581	2793	2112	1704		1587
271.667	1932	446	1476	1575		1581	2805	2112	1704		1587
271.667	1932	446	1476	1578		1581	2805	2112	1704		1587
271.667	1932	446	1476	1578		1581	2805	2112	1706		1587
271.667	1975	446	1476	1578		1581	2805	2112	1706		1587
271.667	1975	446	1476	1581		1581	2805	2112	1707		1587
271.667	1975	446	1476	1581		1581	2805	2113	1707		1587
271.667	1975	446	1476	1581		1581	2805	2113	1709		1587
271.667	1975	446	1476	1581		1581	2817	2116	1709		1587
271.667	1975	446	1476	1581		1581	2817	2116	1709		1587
271.667	1975	446	1476	1581		1581	2817	2116	1709		1587
271.667	1975	446	1476	1581		1581	2817	2116	1709		1587
271.667	1976	446	1476	1581		1581	2828	2116	1709		1587
271.667	1976	446	1476	1581		1581	2828	2116	1709		1587
271.667	1976	446	1476	1581		1581	2828	2116	1709		1587
271.667	1976	446	1476	1581		1581	2849	2116	1709		1587
271.667	1976	446	1476	1581		1581	2849	2116	1709		1587
271.667	1976	446	1476	1581		1581	2849	2116	1709		1587
271.667	1976	446	1476	1581		1581	2888	2116	1709		1587
271.667	1976	446	1476	1581		1581	2888	2116	1709		1587
271.667	1978	446	1476	1581		1581	2900	2116	1709		1587
271.667	1978	446	1476	1581		1581	2900	2116	1709		1587
272.333	1979	446	1476	1581		1581	2900	2116	1709		1587
272.333	1981	446	1476	1581		1581	2900	2116	1709		1587
272.333	1981	446	1476	1581		1581	2900	2116	1709		1587
272.333	1982	446	1478	1581		1581	2911	2116	1709		1587
272.333	1982	446	1478	1581		1581	2911	2118	1709		1587
272.333	1982	446	1478	1581		1581	2923	2123	1709		1587
272.333	1982	446	1478	1581		1581	2928	2123	1709		1587
272.333	1982	446	1478	1581		1581	2930	2123	1709		1587
272.333	1982	446	1478	1581		1581	2935	2123	1709		1587
272.333	1982	446	1478	1581		1581	2945	2123	1709		1587
272.333	1982	446	1478	1581		1581	2945	2123	1709		1587
272.333	1982	446	1478	1581		1581	2961	2123	1709		1587
272.333	1982	446	1478	1581		1581	2966	2123	1709		1587
272.333	1982	446	1478	1581		1581	2966	2126	1709		1587
272.333	1982	446	1478	1581		1581	2967	2126	1709		1587
272.333	1984	446	1478	1581		1581	2984	2126	1709		1587
272.333	1986	446	1478	1581		1581	2985	2126	1709		1587
272.333	1987	446	1478	1581		1581	2986	2126	1709		1587
272.333	1989	446	1478	1581		1581	2987	2130	1709		1587
272.333	1989	446	1478	1581		1581	3002	2130	1709		1587
272.333	1992	446	1478	1581		1581	3002	2132	1709		1587
272.333	1993	446	1478	1581		1581	3011	2134	1709		1587
[truncated: 43,127 more rows]
[truncated: 5 more columns]

## Sheet: Figure 2C
Harris et al	Figure 2C
TSS of selected host transcripts (Albumin (ALB), Fibrinogen Gamma Chain (FGG) and Haptoplatin (HP)) from representative in vitro and clinical samples (1014, 1030, 1036 and 1044), where symbols represent a single transcript.
ALB		FGG		HP
In vitro	1030	In vitro	1036	In vitro	1044
51	49	197	194	60	320
52	51	197	194	64	320
49	49	194	1170	58	320
51	49	194	194	58	320
49	51	194	197	58	320
51	51	194	194	57	320
50	49	194	194	62	320
849	46	197	1170	57	320
51	51	1169	197	58	320
51	51	194	194	57	320
51	51	194	194	57	320
46	51	194	194	951	320
50	55	194	388	94	320
49	49	194	180	58	320
51	51	194	880	56	320
49	51	194	194	57	320
51	796	131	194	58	320
39	51	194	194	7	32
51	51	194	1169	57	320
112	51	197	880	57	320
73	50	194	1169	33	320
51	51	197	194	56	320
46	51	197	194	60	320
51	50	209	194	58	320
51	49	194	1169	58	320
51	52	1169	1170	56	320
49	46	194	194	56	320
49	51	197	194	60	320
51	46	194	197	58	320
51	617	197	1169	60	320
51	51	194	194	62	320
51	51	194	1169	62	320
51	51	197	191	67	320
51	51	176	194	56	320
51	51	197	388	56	320
49	51	194	1169	60	320
49	51	197	880	58	320
49	51	194	196	58	320
49	51	197	191	56	320
49	49	194	194	57	320
51	51	197	194	56	320
49	51	194	1170	58	320
51	51	194	1170	129	320
51	51	194	194	57	320
51	51	194	194	56	341
51	51	194	194	62	320
51	51	194	194	56	320
49	758	197	197	64	320
51	51	197	1169	60	320
49	51	194	1169	36	320
262	51	194	1169	56	320
50	51	194	1169	58	320
49	51	194	194	58	320
51	51	194	197	60	320
36	49	194	1169	60	320
51	50	194	194	56	1091
51	51	164	194	58	320
51	49	194	1170	62	325
49	49	197	1170	57	320
43	51	1169	1169	57	320
49	51	197	194	57	320
51	51	1169	194	58	320
51	49	191	1169	58	320
52	51	194	194	57	320
51	51	1170	880	62	320
49	49	194	197	56	320
49	51	197	388	62	320
49	49	192	194	58	320
51	42	197	197	58	320
49	49	194	194	56	320
50	467	194	191	57	320
50	50	194	1169	62	320
49	49	194	197	56	320
51	52	1169	1169	56	320
51	52	197	1169	56	387
49	49	198	194	62	322
49	51	194	194	62	320
51	51	194	194	58	320
49	51	197	194	56	320
51	51	194	197	58	320
49	49	194	1170	57	1204
51	51	194	1169	57	320
49	51	194	197	66	320
51	49	194	1169	60	320
51	51	191	194	58	320
49	51	197	194	57	320
49	984	194	1169	62	320
49	51	194	194	56	320
50	51	194	880	457	320
51	51	194	194	57	320
50	51	194	1169	58	320
51	51	194	194	58	320
51	51	194	1169	58	320
227	51	194	194	58	320
232	52	197	191	62	320
49	1361	194	194	62	320
51	51	194	197	56	320
51	49	194	197	62	320
49	544	197	211	60	320
49	51	197	197	16	320
51	51	194	1169	58	320
51	49	194	795	56	32
51	51	194	1169	56	320
51	52	194	1170	60	402
51	49	194	194	56	320
51	51	197	194	60	320
49	51	194	194	62	32
51	103	194	197	58	320
49	49	194	194	56	320
49	51	197	194	56	320
51	49	194	197	52	320
49	51	194	1169	57	320
43	49	194	1169	56	320
51	51	197	880	62	320
49	51	194	194	60	320
51	52	194	197	58	320
42	659	194	194	57	320
49	51	194	1169	60	320
51	51	197	194	57	320
51	49	197	197	751	320
42	49	572	203	58	320
51	737	197	1169	56	320
51	51	197	194	56	320
49	266	194	194	63	320
49	51	191	194	62	320
51	51	194	194	58	320
49	51	197	176	58	320
49	49	194	958	58	320
49	50	197	1170	57	320
51	51	194	194	64	320
49	50	194	194	58	320
49	51	197	1169	60	320
49	49	191	1169	56	320
49	51	194	1169	58	320
51	49	194	880	60	320
51	580	194	880	56	320
49	50	194	1169	66	320
51	51	194	1169	56	320
49	51	194	1169	58	320
51	49	194	1170	56	320
49	51	194	1169	60	320
51	51	197	1169	62	320
49	1628	197	1169	57	320
51	51	194	1169	64	320
49	51	197	194	58	320
51	49	194	194	57	320
51	51	197	1170	60	320
49	51	197	194	58	320
49	51	197	194	57	320
49	49	191	1168	62	320
46	51	194	197	58	320
40	51	194	194	58	320
51	49	197	194	56	320
51	49	194	1169	62	320
49	1232	388	1169	58	320
51	51	194	1169	58	320
1280	49	194	1170	56	320
50	51	194	194	58	32
51	49	194	194	58	320
51	51	226	1170	56	29
49	51	194	197	57	320
49	51	194	194	57	320
51	49	171	194	60	320
49	866	194	194	58	320
49	335	194	880	60	320
49	51	194	197	58	320
50	809	196	1169	58	320
51	49	197	194	62	320
49	51	197	194	58	320
49	822	194	194	67	320
49	52	1170	1169	58	320
50	51	197	1169	58	320
49	51	197	194	57	320
51	49	191	194	62	320
46	51	194	194	445	320
49	1258	194	194	56	320
48	51	100	194	56	320
51	51	194	194	58	320
51	931	197	197	58	320
49	51	194	194	60	320
52	49	194	197	57	320
51	976	197	1169	61	404
51	51	863	194	57	320
51	842	194	1169	62	320
1280	51	197	197	56	320
49	1076	194	194	60	320
51	50	1170	194	56	320
50	1277	191	197	56	320
49	51	194	197	58	320
49	51	194	1169	33	320
51	51	197	194	62	320
51	51	197	1169	58	320
51	51	194	1169	58	320
578	51	197	194	56	320
49	51	191	1170	57	320
51	49	1169	194	58	320
49	42	197	1169	58	320
51	1251	194	1214	62	320
49	51	197	194	57	676
51	51	194	194	58	320
51	50	209	194	58	320
49	51	194	1169	56	320
51	190	191	200	57	320
49	49	1169	194	62	320
49	51	197	197	56	320
51	50	191	1169	58	320
49	49	197	194	57	320
723	51	194	880	58	320
49	49	194	1169	58	320
49	51	194	194	57	320
74	51	194	194	58	320
49	51	194	1169	57	320
76	49	191	194	64	320
51	51	194	197	57	320
54	395	194	197	60	320
664	51	194	1170	58	320
93	51	197	194	58	320
51	51	164	1169	58	320
49	51	194	191	60	320
49	42	197	1169	62	320
49	51	194	781	58	320
1280	49	187	194	57	320
49	49	197	194	64	320
49	51	194	194	60	320
51	50	194	194	62	320
51	51	191	1169	41	320
49	48	197	194	62	320
51	51	197	194	57	320
51	1698	213	194	58	320
49	1248	194	1169	56	320
51	52	194	194	60	320
49	49	194	194	58	320
49	49	194	197	62	320
49	49	194	1169	56	320
51	49	197	194	56	320
243	51	194	197	56	320
49	51	194	194	58	320
51	49	197	1169	62	320
49	51	197	194	62	320
42	49	197	1169	62	320
49	49	194	194	57	320
51	52	197	194	57	320
49	51	194	197	56	320
49	509	197	151	58	320
49	51	197	1169	58	320
46	51	194	194	56	320
50	49	197	1170	58	320
51	51	194	194	56	320
49	578	319	194	60	320
49	51	194	197	58	320
46	51	197	1169	60	320
49	52	197	880	64	320
49	49	194	194	57	320
51	51	1170	1169	60	363
51	51	197	1169	57	320
51	49	197	194	58	320
51	51	197	194	56	320
346	51	194	194	62	320
51	49	194	1169	56	320
49	49	194	194	52	320
49	50	194	880	57	320
51	42	194	880	64	320
150	51	1170	194	56	320
49	51	194	194	57	320
52	51	194	880	58	320
51	51	194	1170	56	320
51	51	194	1169	64	320
51	49	194	197	62	320
49	51	194	1169	1003	320
49	51	203	1170	57	320
49	51	191	197	58	320
51	51	194	1169	58	320
49	49	194	194	56	320
51	51	194	1170	57	320
49	128	1169	1169	58	320
51	399	194	1170	62	320
49	51	880	194	57	320
49	49	194	1169	57	320
51	51	197	194	61	320
49	51	194	1169	56	320
49	51	166	1170	62	975
84	51	194	1170	60	320
51	1361	194	1169	57	320
49	51	198	194	58	320
51	51	194	194	60	320
51	50	197	880	58	320
51	897	1169	197	64	320
49	49	194	194	60	320
51	49	194	1169	56	320
51	494	197	194	60	320
51	49	197	1169	58	320
42	643	197	1170	58	320
51	51	194	194	58	320
321	51	194	194	60	320
49	52	194	194	57	320
49	51	194	1170	58	320
51	49	197	194	58	320
51	51	194	194	57	320
51	46	194	194	56	320
51	51	194	194	62	320
51	51	194	1170	60	320
49	51	194	197	58	320
49	51	194	194	55	320
57	51	194	1003	61	320
1280	49	194	194	58	320
51	49	194	1170	60	320
51	1202	203	194	56	320
50	51	194	194	56	320
49	51	194	1169	57	320
49	51	194	194	57	320
49	49	194	1169	60	320
51	51	194	1170	57	320
49	459	194	1169	57	320
42	51	194	194	58	320
49	643	194	880	58	320
932	51	197	194	62	320
49	49	197	194	60	320
51	49	194	1169	57	320
49	1177	194	194	62	320
51	50	197	194	56	320
42	1083	194	194	57	320
46	51	1169	197	57	320
49	49	194	197	58	320
49	134	206	1169	58	320
51	49	194	319	57	320
51	51	194	194	62	320
51	49	197	1169	60	320
46	51	194	901	796	320
51	51	194	194	56	320
49	51	197	194	58	320
49	51	197	1169	58	320
46	51	189	197	58	320
51	51	194	194	64	32
49	51	238	194	58	320
52	51	194	194	58	320
73	591	1170	194	56	320
51	51	197	1169	58	320
49	51	194	194	58	320
51	51	197	197	58	320
51	49	194	1170	58	976
51	84	197	1170	998	320
51	51	197	880	58	320
51	49	194	197	56	320
49	49	197	1169	56	320
52	49	194	1170	64	320
54	52	194	1169	58	320
51	54	197	194	62	320
49	51	194	880	58	320
40	49	197	1169	62	320
28	51	197	194	60	320
72	51	194	194	60	320
73	51	194	191	62	320
51	51	194	194	58	320
51	49	197	238	62	320
49	580	194	1169	62	320
49	51	197	1169	58	320
49	49	1169	194	60	320
49	809	1169	880	60	320
49	51	194	197	58	320
52	51	197	197	62	320
49	50	197	1169	66	320
46	51	194	1170	60	320
51	51	194	194	62	758
51	51	197	197	58	320
51	51	194	1169	57	320
51	51	194	194	57	320
49	51	194	197	58	320
49	51	194	197	58	320
51	42	226	1169	57	320
51	49	194	194	58	320
49	49	1169	197	57	320
49	49	194	197	58	320
51	51	197	1295	58	320
50	51	194	783	61	619
49	50	194	194	60	320
51	42	194	694	60	320
51	51	197	1169	58	320
51	52	194	1169	57	320
49	51	194	194	58	320
49	49	194	191	56	320
51	51	197	194	60	320
51	49	197	194	62	320
49	49	194	1169	62	320
46	55	1169	194	64	447
802	51	135	197	57	320
46	49	194	196	57	320
51	51	197	1169	58	320
52	51	197	1169	58	320
51	49	209	194	60	320
51	51	194	194	56	320
49	1196	194	194	57	320
51	50	191	1114	62	320
51	49	194	1169	57	320
50	50	194	194	16	320
49	51	194	1169	57	320
51	49	194	197	62	320
332	51	197	194	62	320
49	383	197	1170	64	320
49	49	197	191	60	320
51	51	194	194	60	320
49	49	194	351	60	320
49	51	197	194	58	320
49	51	194	1170	58	320
51	49	191	1169	58	320
51	51	197	194	60	910
49	51	194	194	62	320
49	49	194	880	58	320
49	51	211	1169	56	320
49	51	194	194	62	320
51	49	197	1169	57	320
49	49	194	194	57	320
51	51	194	194	58	320
51	49	197	197	56	320
51	55	197	194	56	320
49	51	194	1169	56	320
51	50	194	1169	58	320
49	51	192	194	58	320
49	51	194	194	57	320
49	51	194	194	58	320
49	51	197	194	60	320
51	51	197	194	56	320
49	51	194	609	62	32
49	51	194	194	58	320
55	51	194	1169	60	320
51	51	197	194	56	320
49	51	194	194	58	320
49	51	194	194	57	320
54	49	194	880	16	320
84	51	198	194	57	320
49	51	197	197	58	320
50	49	197	1169	56	320
51	49	191	194	58	320
51	51	194	1169	56	320
51	578	194	191	56	320
51	51	197	197	58	320
46	49	194	194	56	320
51	51	135	657	58	320
51	49	194	197	58	425
52	51	197	197	60	320
51	50	197	196	64	320
51	49	194	1169	58	320
49	51	197	230	58	320
84	51	1170	194	58	320
49	949	197	194	56	320
52	51	194	1263	58	320
49	51	194	197	62	320
49	49	194	197	57	614
51	51	197	1169	58	320
288	49	194	1169	56	320
51	51	194	194	16	320
51	51	194	880	58	320
51	49	194	1169	58	320
22	51	194	98	58	320
51	51	194	388	62	320
49	973	194	880	58	320
49	51	196	194	57	320
49	47	197	1263	60	320
51	51	194	1169	58	320
50	51	319	194	66	320
51	51	197	194	58	320
51	49	197	197	62	320
51	643	194	197	60	320
51	51	1169	194	56	320
49	51	194	194	57	320
51	49	194	1169	62	956
1280	51	194	194	56	320
51	51	194	197	58	320
49	51	197	1169	62	320
51	187	197	1172	57	320
49	51	194	194	56	320
49	51	197	194	401	320
49	49	1170	1169	58	320
49	51	1169	194	56	320
51	895	194	194	62	320
51	1040	194	194	57	320
51	51	197	194	57	320
51	49	194	1169	58	320
49	51	191	1170	62	320
51	51	194	197	58	320
49	51	194	1169	56	320
51	51	1169	197		320
49	51	197	1170		320
51	50	166	1169		320
51	51	194	194		320
51	51	194	197		320
20	1032	194	194		320
51	51	194	1169		32
49	49	194	194		320
51	51	194	1169		320
49	49	194	1170		320
49	51	197	1420		320
50	51	194	194		320
49	51	194	194		320
50	51	194	194		320
49	51	197	1169		320
51	49	194	1169		320
49	51	194	194		320
227	955	194	1170		320
49	51	194	1169		320
49	1263	194	197		320
49	50	194	194		320
51	51	194	194		320
52	51	194	194		320
51	51	197	197		320
51	49	197	197		320
49	50	191	1169		320
74	51	197	194		320
51	196	197	1169		320
51	49	194	194		320
51	49	194	194		320
51	49	194	1170		320
51	51	211	197		320
51	51	194	194		320
49	49	197	194		320
49	51	194	194		320
51	1076	197	1170		320
51	49	194	702		320
52	51	191	194		320
49	51	194	1169		320
49	51	197	194		320
57	51	194	781		320
50	49	194	194		320
51	51	197	1169		320
51	51	194	1169		320
51	49	194	194		320
52	49	197	194		320
49	51	194	197		320
51	51	1263	194		320
49	49	194	194		320
49	51	197	1169		320
49	51	194	1169		320
51	51	230	194		320
49	51	194	194		320
49	51	194	1170		320
51	49	197	1169		320
49	889	194	1169		320
52	49	197	194		320
49	51	194	194		320
919	51	194	194		320
51	40	197	880		320
51	51	197	194		320
51	51	194	194		320
49	49	197	197		320
51	51	194	197		320
51	51	197	194		320
49	49	194	194		320
49	51	1169	1169		320
49	49	194	461		320
49	51	194	1169		320
51	49	168	194		320
40	51	194	880		320
51	51	194	197		320
52	51	194	194		320
49	1083	191	196		320
49	51	1169	191		320
49	51	206	194		320
49	42	194	882		320
51	51	194	197		320
49	380	194	194		320
49	51	194	194		320
49	383	1169	194		320
1122	51	194	197		320
51	51	194	194		320
51	51	194	194		320
51	51	197	194		320
49	42	1169	197		320
51	49	194	194		320
51	51	197	194		320
51	55	1169	191		320
49	51	194	1169		320
49	51	1169	1003		320
46	49	1169	194		320
49	49	197	194		320
49	51	168	1169		320
51	49	194	194		320
51	51	194	194		1224
51	1471	197	135		320
51	50	194	197		320
52	51	194	548		320
1280	49	194	1170		320
49	51	194	1170		320
51	49	194	1170		320
51	51	197	1169		320
46	51	197	1169		320
51	51	194	1169		320
49	51	197	194		320
51	51	197	197		320
51	49	197	194		320
169	319	194	1170		320
49	51	194	194		320
46	51	194	880		320
49	442	194	1169		320
51	52	197	197		320
49	49	194	194		320
51	49	139	1170		320
49	51	194	1169		320
49	51	197	1169		320
49	51	197	194		320
84	51	197	194		425
52	49	176	197		320
49	46	194	194		320
49	51	194	1170		320
51	1117	194	1169		320
49	49	194	194		320
84	50	194	197		320
51	51	194	1169		320
49	51	197	1169		320
51	299	194	194		320
51	52	194	135		320
42	46	194	194		320
49	51	197	197		320
84	51	194	194		320
49	49	194	1169		320
51	51	194	194		320
49	537	194	194		320
51	49	1169	1170		320
414	51	194	1169		320
49	49	194	1003		595
49	51	194	1170		320
49	49	1169	197		320
49	51	194	194		320
49	51	1169	194		320
49	51	194	197		320
51	678	194	194		320
51	49	194	194		320
51	51	194	197		320
52	51	194	880		320
51	51	206	194		320
49	643	197	194		320
51	51	194	194		320
49	49	194	194		320
51	378	194	1169		320
51	50	194	194		320
51	51	191	194		320
51	51	189	194		320
49	49	194	197		320
49	51	197	191		320
49	50	194	194		320
49	49	1169	194		320
51	49	194	1169		320
50	50	197	194		320
49	49	191	194		320
51	51	197	194		320
51	49	191	1170		320
49	51	194	1170		320
51	49	164	194		320
51	49	194	339		320
51	49	194	194		320
360	49	191	1169		320
50	51	194	1170		320
84	49	1169	197		320
51	49	194	880		320
46	51	197	1169		320
42	50	194	1170		320
51	49	194	194		320
43	51	197	194		320
84	49	197	194		320
49	51	194	1169		320
51	51	191	197		320
50	49	194	197		320
51	49	194	1170		320
49	51	1169	194		320
51	51	194	659		320
49	51	1169	191		320
51	51	1169	197		320
49	51	197	197		320
49	51	1169	194		320
51	51	194	1322		320
49	51	197	1169		320
51	51	197	197		320
51	51	194	194		320
51	51	209	197		320
51	59	197	194		320
51	49	197	1169		320
49	49	194	1169		320
50	49	194	194		320
49	49	1169	880		320
49	52	206	197		1009
54	49	194	194		320
51	647	197	194		320
49	49	194	1169		320
49	55	203	880		320
49	51	197	197		320
74	51	194	1169		320
50	51	194	194		425
50	52	197	1170		320
49	51	197	1169		320
51	51	194	197		320
51	51	1169	194		320
49	51	197	194		320
51	49	194	194		320
42	49	135	194		320
49	49	194	198		320
49	49	1169	715		320
52	51	197	1169		320
49	765	197	194		320
49	51	197	191		320
49	51	194	194		320
51	1679	1169	197		320
50	51	194	194		320
52	51	194	197		320
50	49	1170	781		320
49	51	194	880		320
42	51	211	203		320
51	51	194	197		320
51	51	100	197		320
49	51	197	1170		320
51	335	191	1170		320
49	84	197	1169		320
51	49	194	194		320
51	1251	194	194		320
51	51	191	194		320
49	49	194	192		320
51	46	194	194		320
49	49	194	197		32
49	51	194	197		320
49	51	197	194		320
51	49	197	194		320
51	49	194	1169		320
49	51	355	1170		320
51	1526	194	1170		320
49	51	197	1169		320
145	49	191	1170		320
51	51	197	194		320
51	857	194	197		320
51	51	197	194		320
51	51	194	1169		320
49	459	194	194		320
49	51	194	197		320
51	51	166	194		320
52	51	166	197		320
49	49	194	194		320
51	51	197	194		320
49	46	194	197		320
51	51	1169	197		910
55	51	191	1169		320
51	51	197	194		320
49	51	194	1169		320
51	51	194	194		320
51	51	1313	1169		320
49	51	191	194		320
578	51	194	194		320
51	51	194	194		320
51	40	194	194		320
49	51	194	880		320
51	1315	194	1263		320
51	51	194	657		320
51	50	197	1169		320
49	51	194	194		320
49	51	194	194		320
43	51	194	194		320
49	51	226	194		320
51	49	194	194		320
51	51	197	194		320
51	51	197	197		320
51	51	194	197		320
49	51	194	194		320
49	49	880	194		320
42	51	197	194		320
49	43	194	1170		320
51	49	194	191		320
42	51	191	203		320
970	51	197	194		320
270	1168	194	194		320
51	49	194	388		320
49	51	1169	194		320
49	49	194	818		320
51	578	176	1169		320
51	42	197	197		320
51	949	197	206		320
414	718	194	194		320
51	51	197	194		320
51	49	194	196		320
49	49	197	1169		320
15	49	194	194		320
51	49	195	319		320
49	51	1169	194		320
51	51	194	1169		320
51	1142	194	197		320
51	51	194	194		320
55	49	194	1169		320
49	49	194	880		320
49	51	194	194		320
51	51	197	194		320
49	51	194	1170		320
51	51	197	194		320
50	51	194	194		320
51	51	197	194		320
49	49	191	1263		320
433	46	194	1170		320
51	51	197	880		320
49	51	200	194		320
49	49	194	197		320
55	51	194	1169		320
50	51	194	916		320
51	49	172	197		320
49	51	194	194		320
51	51	194	194		320
51	49	194	1169		320
57	49	194	1169		320
51	49	194	194		320
49	49	194	880		320
51	51	194	1169		29
49	414	197	1170		320
51	51	234	1170		320
51	51	194	1169		320
49	51	194	194		320
51	190	194	194		320
40	52	194	197		320
49	51	194	1170		320
51	49	194	197		320
51	51	197	1169		320
49	49	194	194		320
51	51	194	194		320
46	51	194	194		320
49	49	194	194		320
51	49	194	194		320
51	51	194	194		320
51	51	194	194		320
51	49	194	194		320
49	52	194	1169		320
51	49	197	197		320
51	51	194	194		320
49	51	197	319		320
49	51	191	1169		320
39	49	194	787		320
65	49	194	194		320
51	863	1169	1263		320
51	1117	197	191		320
49	49	197	194		320
49	49	197	197		320
51	51	194	194		320
49	49	191	194		320
49	49	197	194		320
51	51	1169	883		320
51	51	194	194		320
49	53	194	197		320
49	49	197	194		320
51	1122	194	197		320
50	43	1169	1169		320
51	49	200	1169		320
15	51	194	191		320
51	49	211	197		320
51	51	197	1169		320
51	51	197	194		320
49	51	194	1169		320
51	49	194	1169		320
51	51	194	1169		320
51	1045	194	1169		320
49	49	194	388		320
51	49	194	1169		320
49	49	194	194		320
52	51	194	194		320
49	1094	194	194		320
51	51	194	194		320
51	51	194	194		320
49	51	194	194		32
51	51	194	194		320
42	49	197	194		320
49	49	191	191		320
51	51	197	194		320
51	51	302	197		341
51	49	197	211		320
46	49	194	194		320
52	51	194	194		320
49	51	194	194		320
49	49	191	194		320
51	52	197	197		320
49	49	194	194		320
49	50	197	194		320
51	49	197	194		320
49	49	197	388		320
900	51	194	203		320
51	49	1169	1169		320
51	51	194	1169		320
49	49	194	194		320
51	51	197	1170		320
51	49	194	194		320
49	51	197	880		320
49	49	637	194		320
84	51	191	197		320
46	51	194	320		320
51	675	194	194		320
49	51	191	194		320
49	51	197	194		32
51	49	194	1169		320
51	51	194	194		320
49	51	197	194		32
51	49	194	1169		320
51	42	139	1169		320
486	49	211	194		320
43	51	191	194		320
51	749	194	194		320
49	935	197	194		320
51	51	194	1169		320
55	51	176	1169		320
49	49	197	194		320
42	49	194	194		320
49	49	194	191		676
50	49	191	197		320
51	49	194	194		320
49	51	194	194		320
51	51	194	1169		320
49	51	197	197		320
49	51	194	194		320
52	1122	194	194		320
50	604	194	194		320
49	51	194	194		320
49	49	194	194		320
49	858	194	194		320
51	1310	194	194		320
51	50	194	1169		320
49	49	203	191		320
73	49	194	194		320
51	49	194	197		320
51	51	194	194		320
49	49	197	194		320
49	55	194	194		320
51	51	194	1169		320
50	51	194	194		320
51	51	194	1169		697
51	51	194	194		320
49	49	194	1169		320
49	51	194	197		320
51	50	194	194		320
58	51	194	194		320
49	903	194	194		32
49	1611	197	194		320
51	51	194	194		320
51	51	194	1170		320
49	51	194	197		320
49	51	1169	197		320
49	51	194	1169		320
49	1209	197	1170		320
49	165	194	194		320
51	51	176	194		320
51	49	194	194		320
49	50	194	194		320
51	49	194	1169		320
51	51	194	1170		797
51	49	194	194		320
40	49	194	1170		320
51	51	194	1169		320
51	51	197	1169		1068
1083	51	176	194		320
49	49	194	197		320
51	51	194	194		320
50	50	194	1169		320
51	50	194	1169		320
51	49	197	1169		320
49	51	197	194		320
51	51	197	194		320
49	49	197	1170		320
49	51	194	194		29
51	51	319	194		320
49	51	194	194		320
51	49	197	197		320
51	51	197	197		320
49	51	194	197		320
51	51	135	194		320
49	51	196	1250		363
49	290	197	197		320
49	51	197	194		320
22	51	197	194		320
1047	51	194	548		320
51	50	197	1169		320
74	51	197	194		320
49	51	197	1169		320
51	49	197	200		320
51	49	194	194		320
49	51	194	197		320
46	1504	197	197		320
49	49	176	194		320
51	51	194	197		320
49	51	194	194		320
51	49	194	880		320
49	49	255	1169		320
51	51	197	194		320
50	49	1170	194		320
49	51	194	194		320
62	51	1169	194		320
49	544	197	166		320
51	51	194	194		320
51	942	194	197		320
51	49	191	211		320
51	51	194	194		320
51	49	194	191		320
49	295	194	197		320
51	51	197	880		320
38	51	164	197		320
51	51	1169	191		320
51	42	194	197		320
51	49	194	194		929
49	749	194	194		320
51	49	197	1169		320
51	51	194	197		320
49	51	197	1169		320
49	49	197	192		320
49	49	194	194		320
50	49	194	191		320
42	51	197	1170		320
49	49	194	1169		320
51	1745	194	189		320
51	51	197	1170		320
40	49	194	197		774
1280	51	197	194		320
49	51	203	825		320
49	51	197	194		320
42	51	197	197		320
51	51	192	194		320
		49	194	1169		320
		51	197	197		320
		51	194	194		320
		49	194	388		320
		49	194	1169		320
		51	194	191		320
		49	1169	1169		415
		51	135	880		320
		51	194	194		320
		51	194	880		320
		51	200	880		320
		51	194	194		320
		51	194	431		320
		49	194	1169		320
		51	194	1169		320
		51	194	883		320
		51	1169	1169		320
		51	194	194		320
		49	194	352		1040
		51	194	1169		320
		67	194	465		320
		50	194	194		320
		51	197	194		320
		51	194	1170		320
		49	164	1169		320
		51	194	1169		320
		49	197	197		320
		49	194	197		320
		51	197	1169		320
		49	205	194		1085
		50	194	1170		320
		51	1169	164		320
		49	1169	464		320
		51	194	194		320
		1442	194	197		320
		49	194	194		320
		51	194	1169		320
		51	194	1169		320
		49	194	197		320
		51	194	194		320
		949	194	194		320
		869	206	194		320
		46	880	191		320
		51	194	197		320
		51	194	1167		320
		51	191	191		320
		51	197	1169		320
		51	1169	194		320
		51	194	194		320
		49	194	194		320
		51	194	197		320
		964	194	194		320
		51	194	1169		320
		51	194	1169		320
		86	194	1169		339
		407	194	197		320
		45	194	1170		320
		49	194	1169		320
		52	197	191		320
		51	197	194		320
		51	194	1170		608
		51	319	588		320
		97	211	1169		320
		49	206	191		320
		49	197	1170		320
		49	194	1169		320
		49	197	1169		320
		51	1169	1169		320
		51	194	197		320
		49	194	194		320
		51	194	197		320
		169	194	194		320
		50	197	194		320
		247	194	194		320
		51	194	194		29
		52	194	194		320
		171	194	1263		320
		51	197	194		320
		46	1169	1169		320
		49	1169	197		320
		52	194	194		320
		49	194	1170		320
		51	194	194		320
		49	191	194		320
		51	194	1169		320
		51	194	194		320
		1214	194	1169		320
		49	197	194		320
		51	194	194		29
		51	194	194		320
		51	194	880		320
		49	194	1169		320
		51	1169	194		320
		46	191	194		320
		51	196	197		29
		51	194	194		320
		51	194	197		320
		51	194	194		320
		393	194	194		320
		51	194	194		409
		420	197	1169		320
		51	194	194		893
		50	194	197		320
		51	197	135		320
		51	194	1169		320
		49	194	194		320
		51	197	1169		320
		49	194	422		320
		49	197	1169		320
		51	194	1263		320
		49	194	197		320
		49	194	194		320
		51	197	1169		320
		54	194	197		320
		49	194	194		320
		51	194	197		320
		51	194	1169		320
		51	197	194		320
		51	194	194		320
		49	197	194		320
		49	319	194		320
		51	194	194		320
		42	194	880		320
		51	206	1169		1175
		51	194	197		320
		51	197	191		32
		51	194	63		320
		51	194	194		859
		51	194	191		320
		51	194	194		320
		51	1170	194		320
		51	191	1169		320
		84	168	194		320
		51	197	880		320
		50	194	194		320
		49	194	194		320
		49	135	592		320
		49	197	1169		320
		49	194	194		320
		51	194	197		320
		51	197	194		320
		51	194	197		320
		49	194	1169		320
		51	880	1119		320
		51	197	194		320
		71	194	197		320
		50	197	1170		320
		51	197	1169		320
		49	194	194		320
		51	194	194		320
		51	197	194		32
		49	194	1169		320
		51	194	1169		320
		802	197	880		320
		51	197	196		32
		51	194	194		320
		49	194	194		320
		51	194	194		320
		49	197	194		320
		578	197	194		819
		49	191	194		320
		51	194	194		320
		54	194	194		320
		51	194	194		320
		51	194	194		320
		51	197	1169		29
		51	194	194		320
		49	194	880		320
		51	194	194		320
		50	197	194		634
		51	194	1170		320
		51	194	1169		320
		51	194	194		320
		51	194	189		32
		51	194	1170		320
		51	194	781		320
		51	194	1169		320
		51	191	1169		320
		51	194	194		320
		51	194	191		320
		51	176	194		320
		51	194	194		569
		49	197	194		320
		737	194	194		320
		51	194	194		320
		51	194	194		320
		51	194	194		320
		51	194	905		320
		51	194	197		320
		51	1169	880		320
		1284	194	194		320
		50	1169	197		320
		49	197	176		890
		51	197	191		320
		50	197	880		320
		49	135	197		320
		51	194	880		320
		50	194	1170		320
		50	194	1169		320
		51	194	1168		320
		51	197	197		320
		49	197	1169		320
		51	194	194		320
		51	194	194		320
		52	194	194		320
		49	194	494		320
		51	194	781		320
		51	194	194		320
		51	194	1169		320
		49	194	194		320
		472	194	194		320
		49	194	194		320
		51	194	1169		320
		214	194	194		320
		51	1169	194		320
		51	194	1169		320
		51	194	1169		320
		51	194	197		29
		51	119	194		320
		51	1170	1170		320
		50	194	194		320
		1023	194	194		729
		49	197	1170		320
		54	197	194		320
		259	197	194		320
		49	206	194		320
		51	1169	194		320
		58	194	194		320
		51	194	1169		320
		51	194	194		320
		51	194	194		320
		49	194	194		320
		49	194	197		320
		49	194	194		320
		49	194	194		320
		51	197	194		320
		51	197	194		320
		49	194	1170		320
		51	197	194		320
		49	194	194		320
		51	194	194		320
		51	194	194		320
		49	194	194		320
		51	194	194		320
		49	194	194		320
		51	194	197		320
		49	191	194		320
		888	388	880		320
		51	194	197		320
		51	194	194		320
		51	1169	1169		320
		51	194	197		320
		51	194	1263		320
		51	194	194		320
		52	194	1169		320
		42	197	194		320
		585	194	1169		320
		49	197	194		320
		54	194	1169		320
		51	194	194		320
		250	197	194		320
		88	197	1169		320
		466	197	194		320
		51	197	234		320
		51	194	1169		320
		49	248	194		320
		51	194	194		320
		51	1170	197		320
		51	194	1169		320
		51	194	194		320
		49	194	197		320
		51	194	194		320
		52	197	1169		320
		51	194	1169		320
		49	191	194		320
		51	197	194		320
		49	194	194		320
		486	194	388		320
		51	197	194		320
		49	194	194		320
		49	194	197		320
		50	194	197		320
		49	194	1170		320
		51	197	194		320
		1029	197	1170		320
		1162	194	194		320
		51	194	194		320
		52	1170	194		320
		51	194	194		320
		51	194	194		320
		50	197	194		320
		51	197	194		320
		51	388	194		320
		49	197	194		320
		51	1169	192		320
		58	197	194		320
		51	194	880		320
		51	1169	194		320
		51	194	197		320
		51	194	194		320
		51	191	197		320
		46	190	234		320
		470	197	1169		320
		51	194	194		320
		49	194	194		320
		51	194	1169		320
		51	194	1169		320
		1072	194	197		320
		51	194	203		320
		51	197	194		320
		51	194	194		320
		49	196	1169		320
		51	197	1169		320
		49	197	1169		320
		51	194	194		320
		51	197	1169		320
		51	197	194		320
		86	194	194		975
		49	194	883		320
		49	191	194		320
		49	194	194		320
		49	197	189		320
		49	194	1169		320
		51	194	194		32
		51	194	880		320
		51	194	194		320
		51	194	194		320
		544	194	194		320
		51	194	194		320
		51	194	191		320
		51	197	194		320
		51	194	197		320
		49	194	197		320
		51	194	194		320
		51	194	197		320
		49	194	1169		910
		49	197	191		320
		51	197	194		320
		51	194	194		320
		51	197	197		320
		52	194	194		320
		1449	197	194		320
		51	197	194		320
		783	197	1169		320
		49	197	194		320
		51	194	194		320
		49	194	196		320
		276	194	197		320
		49	194	203		320
		49	194	194		320
		51	197	194		320
		51	194	194		320
		54	194	1170		320
		50	194	1170		320
		51	194	1169		320
		51	194	194		320
		49	191	194		320
		51	194	1169		320
		51	194	626		320
		49	197	1169		320
		51	197	1169		320
		52	197	1169		320
		51	194	194		320
		51	194	194		320
		51	194	194		320
		51	194	1170		320
		51	194	548		320
		51	209	194		320
		51	194	194		320
		49	194	1170		320
		52	194	194		320
		51	197	194		320
		51	197	197		320
		49	191	1169		320
		49	194	197		320
		50	197	194		320
		51	194	194		320
		50	194	191		320
		51	194	194		320
		51	194	194		29
		49	194	880		320
		51	194	191		320
		51	194	197		320
		1235	194	194		320
		51	194	880		320
		51	194	194		320
		51	205	197		320
		51	194	197		320
		51	197	1169		320
		49	234	1169		320
		49	194	194		320
		51	197	194		320
		51	197	191		320
		51	197	1169		320
		51	164	194		320
		1359	194	197		320
		49	194	194		320
		49	197	1169		320
		51	197	194		320
		1167	194	194		320
		51	194	1361		320
		51	194	194		320
		51	171	194		320
		51	194	1170		320
		51	194	194		320
		51	1169	1169		320
		55	197	180		320
		51	180	194		320
		51	226	194		320
		51	197	194		320
		51	194	1169		320
		51	240	196		320
		51	197	194		320
		52	197	194		320
		51	197	194		320
		51	194	1170		320
		51	194	197		320
		49	194	194		320
		51	197	194		320
		51	194	194		32
		49	1169	194		320
		49	194	197		320
		49	194	1169		320
		49	194	194		320
		1008	194	197		320
		51	191	194		320
		51	194	1170		320
		51	197	194		320
		51	194	197		320
		51	194	1169		320
		50	194	194		320
		51	1170	194		320
		51	197	194		320
		49	197	1170		320
		51	194	194		320
		51	194	1169		320
		51	194	1003		320
		51	197	194		320
		51	388	194		859
		51	166	194		320
		51	194	194		320
		49	194	197		320
		49	191	194		320
		51	194	194		320
		49	197	194		320
		49	1169	191		320
		55	194	1169		320
		51	194	1169		320
		51	194	197		320
		51	194	1169		320
		51	191	1169		320
		51	197	194		320
		51	197	1169		320
		49	191	1169		320
		1315	197	194		320
		51	194	194		320
		49	197	135		320
		51	194	194		320
		49	194	197		320
		50	194	1169		320
		49	194	194		320
		49	194	194		320
		49	194	197		320
		51	194	1169		320
		51	194	197		320
		49	194	1169		320
		51	197	194		320
		383	197	197		320
		51	197	1169		320
		51	197	191		320
		51	194	194		789
		51	197	194		320
		49	194	194		320
		612	880	194		320
		49	194	194		320
		51	194	1169		320
		49	194	194		320
		49	194	194		320
		51	197	1169		320
		49	197	194		320
		49	191	194		320
		51	194	197		320
		74	194	194		320
		51	194	194		320
		585	194	194		320
		1168	194	197		551
		383	197	1169		320
		49	194	197		953
		49	194	197		320
		51	194	194		320
		51	194	1169		320
		951	194	194		320
		51	197	1169		320
		51	200	194		320
		49	197	793		320
		51	194	194		320
		49	194	197		320
		51	194	194		320
		51	194	197		320
		49	194	194		29
		51	194	194		320
		50	194	194		320
		659	194	197		320
		49	226	194		320
		51	197	197		320
		49	197	1169		320
		49	197	880		320
		49	194	1169		320
		51	194	194		320
		52	194	189		320
		1089	1169	194		320
		51	194	194		320
		107	1170	197		320
		49	191	1169		320
		51	194	197		320
		92	194	194		320
		49	176	194		320
		108	194	194		320
		51	194	194		320
		51	194	1169		320
		51	194	1169		320
		52	194	191		320
		51	197	194		320
		49	194	1170		320
		49	194	194		320
		54	194	1049		320
		51	194	196		320
		51	194	194		320
		51	880	194		320
		49	194	1169		320
		49	191	194		320
		51	194	194		320
		49	194	194		320
		51	197	194		320
		49	194	1169		320
		51	194	194		320
		49	197	1169		320
		51	194	194		320
		1433	194	191		320
		51	197	1170		29
		49	197	191		320
		51	194	1169		320
		42	194	197		320
		49	194	197		341
		51	197	194		446
		51	194	194		320
		49	197	1169		320
		51	194	1170		320
		51	164	194		320
		51	194	197		545
		51	197	855		320
		49	197	194		320
		49	197	197		320
		837	194	1169		320
		49	194	1169		320
		1436	194	1169		320
		50	194	194		320
		51	197	194		320
		49	194	1169		320
		49	194	1169		320
		51	197	194		320
		49	194	1169		320
		51	197	880		851
		51	191	1169		320
		42	194	1169		320
		51	197	194		320
		51	194	1170		320
		49	194	194		320
		51	197	197		320
		49	191	194		320
		52	194	194		320
		51	194	1169		320
		51	194	1169		320
		51	197	197		320
		49	194	197		320
		49	194	194		320
		49	194	121		363
		49	1182	197		320
		1398	194	1169		320
		51	194	194		320
		51	197	880		320
		51	194	1170		320
		49	194	194		320
		49	194	1170		320
		49	197	197		320
		52	194	1169		320
		51	194	194		320
		46	194	194		320
		49	194	194		320
		49	194	194		320
		51	197	1169		320
		50	197	194		320
		51	194	194		320
		49	1169	1169		320
		51	197	194		320
		49	757	194		320
		51	197	194		320
		266	294	1169		320
		369	197	194		320
		51	197	194		320
		51	194	194		29
		51	191	197		320
		49	194	194		32
		50	194	1169		320
		51	194	916		320
		51	1169	194		320
		51	194	194		320
		51	194	194		320
		51	197	192		320
		51	194	1169		320
		51	194	194		320
		51	194	194		320
		49	194	1169		320
		49	194	388		320
		49	194	194		320
		51	180	605		320
		852	194	1170		320
		51	194	194		320
		51	196	197		320
		46	194	1170		320
		51	197	1169		320
		51	197	194		320
		51	197	1169		320
		51	194	194		320
		49	1169	194		320
		43	194	197		320
		49	197	194		320
		87	194	880		322
		49	194	1170		320
		49	194	1170		320
		49	194	194		320
		50	191	1169		320
		51	197	194		320
		49	197	1169		320
		51	206	1170		320
		51	194	194		320
		51	194	194		320
		49	197	194		320
		51	191	194		320
		51	197	1169		320
		49	197	1169		320
		51	197	197		320
		51	194	1169		320
		422	1169	197		320
		51	194	197		320
		51	194	197		320
		989	194	191		320
		42	194	319		320
		49	194	1169		320
		51	197	194		320
		51	194	197		320
		1098	197	880		320
		802	194	197		320
		49	197	1169		320
		51	194	194		320
		51	194	194		320
		52	194	880		320
		51	194	197		320
		51	197	194		320
		51	197	895		320
		51	197	197		320
		51	194	1168		320
		51	194	194		320
		49	194	194		320
		51	194	1169		320
		51	194	194		320
		51	194	194		320
		49	194	197		320
		49	194	194		320
		51	194	1169		320
		986	194	194		320
		49	194	1263		320
		726	197	194		320
		50	194	194		320
		49	194	1170		320
		51	194	194		320
		1272	197	194		320
		49	197	194		320
		50	194	166		320
		51	194	880		320
		51	194	881		320
		49	194	1169		320
		51	197	1169		320
		50	197	1169		320
		49	191	1170		320
		50	194	1169		320
		51	194	194		320
		51	197	194		320
		49	197	194		320
		49	194	197		320
		51	147	197		320
		49	191	194		320
		51	230	194		320
		49	197	194		320
		51	197	194		320
		123	194	194		320
		1067	194	194		320
		49	194	880		320
		51	197	454		320
		51	191	194		320
		51	176	1169		320
		51	194	388		320
		51	194	388		320
		51	197	194		320
		1373	194	194		320
		51	194	194		320
		51	194	191		320
		51	194	197		320
		139	197	628		320
		669	197	197		320
		49	194	194		320
		51	194	191		320
		51	194	194		320
		610	194	194		320
		51	194	1170		320
		49	194	194		320
		51	191	1169		320
		846	194	388		320
		49	194	1170		320
		49	197	194		29
		49	197	197		320
		51	194	194		320
		51	194	194		320
		51	194	197		320
		46	194	194		320
		694	194	1169		320
		51	191	194		320
		49	194	194		320
		51	194	1169		320
		51	194	194		320
		51	194	194		873
		51	194	1169		320
		51	194	194		320
		51	194	194		320
		51	194	194		731
		51	194	194		320
		52	197	1169		32
		51	194	1169		320
		51	197	194		320
		51	194	194		320
		49	139	1170		320
		49	191	1169		320
		51	197	194		320
		49	197	194		320
		51	191	197		320
		51	197	1169		320
		51	194	880		724
		49	197	194		320
		49	194	880		320
		51	194	1170		537
		51	197	197		704
		50	197	1170		320
		49	194	194		320
		51	194	880		320
		51	194	194		320
		49	194	194		320
		951	197	194		320
		146	1169	191		320
		50	191	194		320
		51	209	880		320
		51	197	1169		320
		75	194	206		320
		51	197	1169		320
		84	194	218		320
		49	194	194		320
		493	194	194		320
		51	194	197		320
		51	194	1169		320
		49	194	194		320
		51	197	194		320
		51	194	1170		320
		55	194	194		320
		51	197	194		320
		42	197	194		320
		49	191	1169		320
		49	197	197		320
		51	194	1169		320
		51	197	194		320
		51	194	194		320
		49	194	197		320
		51	197	1169		320
		51	136	194		320
		51	194	195		320
		52	197	194		320
		309	194	197		320
		51	197	1169		320
		51	194	194		320
		938	194	197		320
		1076	197	1530		320
		51	194	197		320
		51	197	197		320
		51	194	194		320
		51	197	194		320
		84	194	194		320
		49	194	880		320
		51	194	1170		320
		51	194	1169		320
		50	194	194		320
		49	194	194		320
		51	194	194		320
		51	197	194		320
		1565	194	1169		320
		51	193	191		320
		52	194	194		320
		49	194	194		320
		51	194	1170		320
		49	191	197		320
		580	194	248		320
		49	194	1169		320
		51	194	1169		320
		51	194	194		320
		1433	194	1170		320
		49	197	191		320
		259	194	197		320
		51	194	1169		320
		49	194	1169		320
		51	197	194		320
		49	191	194		320
		51	197	194		320
		51	135	194		320
		49	194	194		320
		51	194	194		320
		49	197	194		320
		51	197	1169		320
		51	197	194		320
		51	191	194		320
		51	194	194		320
		51	194	1169		320
		51	194	194		320
		452	197	194		320
		51	211	194		320
		51	194	194		320
		51	1169	194		320
		51	1169	197		1098
		51	194	194		320
		51	191	1169		320
		51	194	197		320
		49	197	1169		320
		51	197	1170		320
		51	194	1167		320
		51	319	191		320
		49	197	880		320
		51	189	194		320
		51	1169	194		320
		51	197	194		320
		49	168	1169		320
		51	194	197		320
		49	191	1170		320
		51	194	1169		320
		54	197	196		320
		51	197	197		320
		51	206	194		320
		49	194	194		320
		49	197	197		320
		51	194	1169		320
		51	194	194		320
		51	191	191		320
		1038	194	880		320
		51	194	1169		320
		51	197	1169		320
		651	100	194		320
		51	191	194		320
		51	197	1169		320
		51	194	197		320
		129	191	194		320
		48	194	194		320
		51	1169	194		320
		49	194	1169		320
		52	194	197		320
		51	194	197		320
		50	197	194		320
		51	194	880		320
		49	194	197		320
		49	191	226		320
		51	194	1169		320
		51	194	197		394
		52	191	197		320
		51	197	197		320
		51	194	1169		320
		51	197	197		320
		49	194	197		320
		51	194	1169		320
		1202	194	194		320
		1188	197	194		320
		51	194	194		320
		51	194	1169		320
		49	197	206		320
		640	197	1169		320
		51	194	1170		320
		49	194	626		320
		51	197	880		320
		51	194	191		320
		49	197	194		320
		50	194	1169		320
		51	194	197		320
		49	197	1169		637
		51	194	880		320
		49	194	1170		320
		51	135	197		320
		51	197	1170		320
		49	194	194		320
		51	194	1169		320
		51	1169	226		320
		49	194	194		320
		51	194	194		320
		51	194	194		320
		49	194	194		320
		73	197	194		320
		49	194	1169		320
		51	194	189		320
		51	194	598		320
		51	197	194		320
		51	194	194		320
		51	194	191		320
		52	191	1170		320
		54	194	194		320
		51	176	194		320
		49	194	1169		320
		51	194	194		320
		51	211	1170		320
		51	194	197		320
		51	194	1169		359
		51	194	1169		320
		51	194	1169		320
		49	1169	194		320
		42	881	197		320
		51	194	1170		29
		51	194	194		320
		51	197	1169		320
		49	194	947		320
		51	194	1170		320
		51	197	880		320
		49	194	194		320
		51	194	1169		320
		190	197	194		320
		51	197	194		320
		51	194	203		320
		49	194	194		320
		51	194	1170		320
		51	194	532		320
		49	194	880		320
		51	194	194		320
		51	194	194		320
		51	194	712		320
		51	197	194		320
		49	194	194		320
		51	197	1169		320
		46	194	194		320
		50	194	1170		320
		51	191	1169		320
		49	194	194		320
		51	194	194		734
		355	197	1169		320
		49	194	194		320
		49	194	194		320
		17	194	1170		320
		51	197	880		320
		51	194	194		425
		51	194	388		320
		49	194	191		320
		51	197	194		320
		46	194	194		320
		51	194	197		320
		51	1155	194		320
		580	194	1169		320
		51	194	194		320
		49	194	197		320
		49	197	194		320
		1080	194	194		320
		51	197	194		320
		49	194	197		320
		50	198	194		320
		957	197	197		320
		534	197	1170		320
		49	1169	194		320
		51	194	194		508
		49	211	194		320
		49	194	194		320
		51	194	197		320
		51	203	196		320
		49	197	194		320
		51	194	1169		320
		51	197	1169		320
		49	194	194		320
		51	197	194		320
		51	194	1169		320
[truncated: 12,612 more rows]

## Sheet: Figure 2D
Harris et al	Figure 2D
Scatter plots showing the transcription start and end sites for all RNAs from representative in vitro and clinical samples (1014, 1035, 1031). PAS1, cPAS, and PAS2 positions are depicted as dashed lines, with promoter regions shaded.
In vitro		1035		1031
TSS	TES	TSS	TES	TSS	TES
267	3580	1635	3579	1635	3354
1639	3582	1290	3567	1635	2124
1635	3578	2202	3581	1678	3582
2118	3577	1635	3574	1635	3581
269	3585	1671	3569	1622	3600
1588	3582	1639	3575	296	2600
2217	3582	1633	3579	1668	3582
1481	3582	2382	3582	1639	3589
1328	3581	1665	3582	1668	3583
221	424	1635	3575	1649	3582
1815	3575	1635	3574	2028	3566
1635	3574	1665	3587	1300	3582
1741	3582	1635	3579	1290	3571
2343	3582	221	414	1635	3359
1635	3579	1635	3572	446	1328
289	3570	1635	3574	1639	3588
1476	3579	2262	3571	1285	3585
1635	3581	1635	3594	1678	3584
1709	3581	1786	3582	1645	3582
1581	3582	221	414	1639	3581
1300	3578	1635	3562	1635	3582
1635	3577	2254	3574	1635	3582
1635	3579	2585	3582	1616	3357
1675	3582	1639	3573	1639	3582
1639	3582	1635	3574	1635	3580
1635	3586	1073	3579	1635	3583
1675	3583	1635	3579	2173	3573
1635	3582	221	406	1285	3620
1635	3580	1687	3574	2035	3582
1635	3582	1286	3571	296	3582
1438	3581	1633	3579	296	3581
1853	3582	2262	3574	1285	3582
1278	3582	1635	3579	1286	3582
1639	3582	1635	3579	1286	3582
2367	3584	1635	3573	1635	3482
1098	3583	1665	3574	1639	3475
2031	3582	2025	3574	1285	3582
264	3579	1282	3574	1635	3582
221	414	1635	3574	1639	3582
1678	3584	2399	3582	39	3582
1633	3582	221	414	1635	3582
264	3560	2567	3574	1635	3486
1635	3582	1653	3584	1650	3586
1635	3582	2116	3572	1639	3576
1943	3584	221	413	1635	3584
1792	3582	1635	3576	1578	3582
1635	3571	1635	3581	2296	3582
236	414	1635	3579	417	3582
264	413	1285	3564	1286	3585
1635	3583	1635	3578	1831	3582
1542	3582	1635	3579	1013	2595
1635	3582	1285	3574	1635	3582
1451	3582	1635	3574	1588	3581
2108	3595	1635	3574	1635	3580
1635	3582	1653	3579	1633	3586
1635	3561	289	422	1639	3572
1635	3581	2517	3582	1662	3582
2314	3582	1942	3582	1678	3583
1280	3582	1635	3573	1635	3582
1290	3582	1635	3574	1654	3582
1678	3582	1769	3572	2129	3378
1165	3575	1633	3580	1117	1327
1588	3578	2744	3574	1745	3378
1451	3582	1635	3574	1112	1327
1639	3578	1635	3579	1635	3582
267	3582	1635	3579	1111	3578
221	413	1633	3579	1856	3578
1285	3579	2782	3574	1635	3583
1635	3580	1675	3587	1635	3583
2730	3582	1635	3579	1638	3583
221	414	2436	3584	1675	3553
1635	3582	1635	3574	1635	3580
1635	3582	1635	3570	1675	3579
1678	3583	2433	3574	1635	3584
1657	3583	1635	3579	1280	3582
1639	3577	221	406	1639	3582
221	413	1635	3574	1559	3582
1639	3582	1675	3581	1633	3579
1742	3580	221	413	1302	3582
274	3591	1635	3574	1933	3581
1286	3581	2416	3582	305	2595
1635	3582	221	413	1639	2594
263	3582	1285	3578	1285	3587
2486	3581	221	413	2117	3582
1635	3573	1635	3574	1635	3582
1635	3581	1635	3579	2164	3582
1635	3577	1283	3574	1635	3581
1635	3589	1703	3582	1285	3621
1635	3587	1635	3567	1285	3354
263	3579	2141	3574	1635	3582
1280	3582	221	429	1675	3582
296	3582	319	1287	1635	3582
292	2595	221	406	1650	3582
1635	3581	1635	3579	1635	3582
1297	3577	221	414	1635	3578
221	414	1778	3574	1635	3583
1438	3582	1635	3591	1635	3582
1635	3580	61	1085	1678	3584
1635	3582	221	406	2163	3468
1635	3582	221	414	1635	3582
1597	3581	1635	3580	1678	3582
1285	3578	1635	3582	1645	3582
1635	3582	221	429	1678	3582
1704	3581	1662	3582	1635	3590
1635	3582	1675	3577	1635	3582
1286	3582	2729	3583	1635	3582
1447	3589	2640	3582	2173	3582
1678	3584	1635	3588	368	3582
1478	3582	2765	3581	1635	3572
1635	3576	221	413	1428	3582
1437	3582	221	414	1285	3582
1635	3582	1635	3573	1635	3582
1635	3579	1867	3577	1482	3579
221	414	1635	3581	1781	3582
2987	3582	1653	3585	1635	3583
1286	3582	2582	3582	1675	3582
221	414	2141	3574	1645	3597
1635	3581	1903	3585	1635	3582
1639	3581	2060	3585	199	3584
222	417	2517	3581	1635	3582
1378	3585	2764	3582	1635	3582
1544	3586	1678	3573	1635	3582
1635	3580	1645	3582	1635	3582
1635	3581	1639	3575	296	3625
1562	3586	1635	3579	1280	3586
1186	3587	1653	3584	1286	3582
1667	3581	1635	3574	1285	2594
267	3582	16	406	1542	3582
1635	3581	1895	3573	1678	3584
1635	3585	221	404	1665	3562
277	3582	2972	3582	1635	3582
1278	3571	1854	3574	296	3583
1285	3582	1635	3579	1285	3582
1581	3582	221	414	2019	3582
1409	3582	2622	3574	1665	3582
1283	3569	1757	3582	1635	3583
1865	3582	1662	3587	1285	3582
1678	3582	1635	3589	1645	3589
332	3583	1635	3569	1283	3479
1635	3582	1635	3573	1635	3583
1635	3581	1635	3578	1635	3582
1290	3583	1757	3582	1678	3583
296	3581	221	413	1639	3571
296	2589	1635	3574	1635	3583
221	420	1635	3580	296	2584
264	3582	1635	3574	1675	3579
1635	3584	1635	3574	1462	3590
1693	3582	1635	3583	1652	3582
221	414	1635	3573	1635	3488
221	413	1653	3581	1635	3582
814	3582	1653	3582	2276	3584
1286	3581	2559	3574	1678	3581
267	3591	1635	3571	1639	3583
1695	3582	1662	3580	1662	3581
221	414	1633	3574	1635	3488
263	3581	1635	3581	1635	3582
1285	3583	1635	3586	1635	3482
221	414	1635	3579	1635	3581
1635	3597	1633	3580	2345	3582
1876	3583	1283	3578	1678	3582
221	414	1997	3582	1285	3582
1657	3582	2714	3573	1635	3575
1635	3581	1635	3574	1300	3581
263	3562	1280	3575	2081	3585
1635	3578	2000	3595	1639	3584
1675	3574	221	418	296	2598
1641	3578	221	414	1302	3582
2393	3582	1854	3574	1635	3354
261	3582	1635	3574	1238	1327
1735	3589	1002	3563	1280	3583
798	3578	221	414	1645	3585
221	413	1687	3582	1635	3354
1635	3572	1635	3574	446	1327
1635	3581	1217	3582	1633	3582
1635	3583	1635	3574	1645	3582
1588	3581	1662	3573	1635	3582
279	3582	2148	3582	1283	3582
221	414	1635	3573	1506	3582
1635	3580	1635	3579	1285	3582
296	3579	1635	3577	1635	3480
1742	3582	1278	3573	1300	3578
1285	3582	221	414	1678	3582
296	2596	1687	3575	1286	3582
1635	3576	221	412	1251	2600
221	414	1285	3573	1559	3582
1594	3582	3060	3582	1093	3582
1675	3582	221	405	1675	3576
1639	3578	2628	3574	296	412
337	3582	221	406	1049	3620
1635	3579	1635	3574	1635	3582
296	3574	1635	3579	1916	3582
1635	3585	1678	3572	1635	3578
263	3583	2000	3574	1941	3583
1635	3560	1662	3572	1285	3580
1635	3587	1635	3574	1285	3582
1635	3582	2881	3582	1283	3582
1382	3580	1653	3582	1645	3577
1283	3582	1671	3582	1285	3454
1700	3579	1662	3582	1694	3582
1635	3582	2552	3582	1635	3360
1573	3582	296	3579	1109	1328
1588	3583	1662	3582	1635	3414
1588	3581	1633	3574	1286	3580
1639	3580	1671	3581	1635	3413
1635	3582	1635	3574	1635	2584
263	3582	1635	3574	1286	3579
1635	3572	1675	3582	1633	3582
1678	3581	1976	3582	1678	2585
1635	3582	221	412	1635	3579
1635	3582	1581	3574	1478	3577
1478	3582	2456	3574	1665	3582
1635	3582	1635	3579	1635	3581
221	413	1635	3578	1635	3583
1678	3581	1635	3598	1664	3581
1657	3582	221	406	1639	3488
1635	3578	221	413	1285	3582
1635	3579	221	429	1645	3578
1639	3569	1940	3582	1280	3581
1635	3582	1657	3582	1675	3582
1482	3581	221	414	1645	3413
1575	3582	1635	3579	2145	3582
1542	3582	1635	3583	1635	3582
1635	3582	1665	3574	1476	3583
1635	3582	2517	3582	1257	2595
1285	3582	1635	3578	1652	3354
236	3594	1633	3574	1116	1327
1722	3578	1745	3574	1662	2784
1678	3581	1827	4467	1302	3579
773	3576	2232	3574	1635	3582
1635	3582	1635	3573	1635	3582
1635	3582	1635	3567	1678	3582
1639	3582	1639	3561	1667	3582
1635	3587	1635	3553	902	3617
1678	3582	1285	3574	1243	3581
1678	3582	1635	3575	1286	3583
1709	3581	2580	3574	1635	3575
221	414	221	405	1285	3571
1517	3583	1635	3558	1635	3582
1660	3582	1662	3582	1542	3583
1639	3583	1635	3578	1635	3580
1657	3598	1635	3579	1725	3582
1664	3582	2008	3573	1662	3404
1651	3572	1635	3574	1635	3582
1635	3582	1653	3583	1635	3581
1639	3582	1682	3582	296	3575
1635	3582	221	429	1635	3578
1285	3582	221	405	1635	3582
1630	3582	1280	3574	1285	2595
1678	3581	1285	3575	296	3646
1635	3583	1635	3574	1635	3593
1639	3584	1665	3574	2397	3582
1678	3582	2399	3574	2031	3582
1635	3582	1285	3574	1635	3582
1285	3582	1645	3581	1678	3582
1635	3579	221	414	1667	3566
1451	3583	1635	3580	1637	3574
1784	3582	221	406	1675	3581
1635	3582	1616	3574	2160	3582
1709	3585	1635	3579	1506	3612
1354	3555	2537	3571	1635	3582
1635	3582	1635	3576	1635	3582
1635	3580	221	429	1588	3582
1635	3582	1635	3584	1285	3580
271	2592	1280	3573	1595	3581
2096	3582	1654	3574	1415	3582
1635	3587	221	413	1641	3495
2039	3580	221	406	1635	3582
1635	3583	1635	3579	1300	3582
1635	3579	221	428	1831	3582
1678	3583	1635	3574	1635	3582
1163	3582	1635	3579	2160	3581
1635	3585	1635	3574	1285	3582
1635	3582	1635	3574	446	1111
267	3582	2881	3580	1300	3580
1635	3582	221	414	1635	3582
1675	3582	1635	3574	1286	3582
1300	3581	1633	3577	1678	3407
1635	3584	1635	3582	1635	3574
2544	3582	1635	3575	2281	3582
1635	3582	1675	3585	1635	3580
1657	3582	1635	3574	2287	3582
1635	3596	1635	3577	1645	3582
1635	3581	2582	3582	2316	3580
1639	3582	1285	3573	1675	3582
2077	3582	1664	3576	1667	3354
1594	3582	1635	3577	1286	3487
1300	3583	1635	3575	748	3582
1635	3582	296	3572	1285	3582
461	3582	1645	3574	1283	3577
1972	3614	221	406	1678	3582
1678	3582	1300	3579	1678	3583
1290	3595	1635	3573	1635	3580
1674	3581	221	404	1654	3582
296	3582	1635	3570	1302	3583
1635	3597	221	405	1635	3581
1757	3580	221	406	1716	3377
1916	3582	1286	3574	951	1327
1635	3582	221	413	1635	3469
1635	3610	1904	3577	1665	3579
1635	3582	1635	3584	1635	3469
1283	3582	1635	3574	1689	3599
1478	3575	1635	3580	1635	3582
1635	3582	1285	3573	1285	3581
1439	3582	1635	3580	1494	3582
1443	3580	1286	3579	1635	3582
1635	3582	2612	3582	1665	3570
1290	3581	1635	3574	1678	3582
221	414	1635	3574	1695	3582
1635	3580	1635	3573	1285	3596
1635	3582	1286	3580	1297	3582
1984	3582	1635	3570	1284	2125
1228	3653	1635	3579	1635	3582
2232	3574	1678	3574	1635	3582
1663	3583	1635	3574	1635	3578
1675	3580	1635	3573	1635	3582
1283	3580	1635	3580	1285	3582
1636	3582	2366	3582	1678	3579
1542	3581	1635	3580	1739	3581
1635	3582	1685	3574	1635	3580
1657	3582	1635	3574	1662	3575
1635	3585	1635	3574	1722	3378
263	3412	1588	3580	951	1327
1640	3584	1255	3576	296	3582
1635	3582	2736	3574	1635	3582
1678	3583	2790	3581	1678	3598
1286	3582	1278	3574	1285	3578
221	414	1655	3581	2787	3582
1287	3581	221	408	1635	3582
1635	3582	1662	3581	296	3582
296	3582	1832	3572	1675	3490
1635	3581	1685	3571	1650	3579
1635	3582	1635	3564	1639	3582
1635	3583	1639	3570	1467	3760
2070	3583	1662	3574	1635	3486
2196	3582	43	405	1478	2596
1635	3583	2911	3582	1286	3581
1478	3582	2398	3574	1695	3583
359	3583	221	421	2399	3578
1635	3582	1635	3574	1675	3580
1635	3585	221	421	1286	3354
1635	3585	1635	3554	296	2595
1635	3582	1635	3573	296	2595
2108	3582	221	420	1285	3582
1442	3582	1635	3574	1862	3582
1588	3584	2582	3580	1635	3351
1635	3582	1	3578	1116	1326
1581	3582	1635	3576	1283	3352
1639	3580	1286	3573	446	1326
1635	3582	1653	3583	1635	3583
1285	3582	1635	3573	1639	3575
1284	3582	1581	3581	1882	3582
1581	3602	221	414	1866	3582
1005	3580	1283	3582	1702	3587
1635	3575	3042	3582	1678	3582
1635	3582	1635	3579	1662	3353
1517	3662	1283	3578	951	1327
1635	3582	326	917	1300	3580
296	2595	1833	3574	1286	3620
221	414	1635	3573	1300	3579
295	2596	1653	3572	1678	3583
1657	3587	1635	3580	1286	3589
263	3582	1653	3582	294	3582
1657	3582	1635	3579	1635	3542
1300	3599	2579	3574	1286	3582
1635	3582	1635	3582	1635	3583
1635	3582	1635	3571	2455	3582
1696	3580	1286	3574	1578	3582
1639	3582	1635	3580	1635	3582
1635	3582	1635	3574	1675	3580
1290	3581	1635	3579	1	1042
1286	3580	319	1287	1300	3582
1635	3580	1635	3582	1635	3582
1678	3582	1639	3574	243	411
1675	3582	1635	3572	1163	3580
1635	3582	1290	3583	1635	3406
1635	3582	221	406	1635	3573
1635	3582	1662	3582	1458	3582
1125	3581	1731	3582	1285	3582
279	3582	1280	3574	1285	3582
3055	3582	1610	3579	1588	3582
1635	3582	1635	3578	1285	3582
1635	3582	1635	3578	1635	3580
1285	3580	2352	3582	1635	3582
1635	3579	1675	3581	221	413
1594	3581	221	414	1635	3572
1635	3582	1678	3575	1635	3583
1665	3586	1731	3580	1292	3581
1635	3581	1903	3583	1300	3582
601	3581	1588	3576	1635	3582
2341	3582	1628	3574	1635	3582
1487	3582	1635	3577	2723	3582
267	3581	1635	3582	1199	3586
1635	3582	2771	3582	1635	3582
1667	3581	2367	3574	748	3582
1635	3583	1635	3580	1645	3569
1635	3582	1672	3570	1591	3582
1657	3579	1633	3579	1635	3582
1635	3582	221	414	1594	3582
1635	3579	1662	3579	1678	3582
1635	3588	2849	3576	2045	3582
1635	3572	1635	3566	1652	3582
1236	3582	1635	3574	1578	3582
1594	3582	1635	3568	435	2585
221	440	221	405	1300	3582
222	413	1635	3574	1639	3585
1635	3583	1635	3574	1635	3564
1675	3582	1285	3573	1635	3577
1287	3573	1662	3581	1678	3581
1575	3582	2315	3574	221	412
3002	3581	1635	3573	1635	3582
1635	3588	1635	3579	1635	3589
1675	3583	1662	3582	1517	3582
1895	3582	1685	3584	1635	3586
1635	3580	1678	3569	1635	3582
1	2603	1635	3575	1286	3551
1478	3582	1662	3582	1286	3344
1635	3578	1633	3582	1113	1327
1575	3582	1635	3574	1584	3582
1635	3598	1635	3574	1286	3582
1635	3582	2168	3572	1283	3583
1302	3582	1653	3582	2237	3582
1635	3582	1635	3579	446	544
1635	3577	1635	3572	2397	3582
1116	3582	1285	3574	1252	3582
1696	3582	1285	3572	1635	3583
563	3581	1678	3574	1588	3585
1781	3582	2276	3574	1635	3583
1676	3579	1635	3573	1635	3582
1635	3582	2671	3582	1635	3581
1627	3583	1833	3568	1635	3582
221	414	1635	3575	296	3577
1983	3582	1635	3570	1678	3582
1635	3578	1653	3582	1635	3582
221	413	1635	3574	1635	3582
2561	3582	1635	3571	1286	3578
1635	3581	1662	3575	1437	3582
1635	3582	3042	3584	1347	3582
1635	3580	1662	3582	1635	2123
1594	3581	2488	3574	1635	3481
1637	3581	221	406	1639	3584
1635	3582	553	3563	3126	3587
2213	3582	1300	3579	1635	3582
221	414	1645	3574	1616	2561
830	3578	1635	3572	1559	3582
1678	3582	1635	3579	1667	3582
261	2574	1639	3573	1635	3581
267	3582	1635	3573	1285	2595
1678	3554	1635	3574	1635	3595
1695	3582	1635	3558	1285	3583
1635	3582	1635	3566	1285	3582
1635	3581	1635	3574	1636	3412
1678	3582	2868	3582	1639	3578
1635	3582	220	406	1635	3581
221	414	695	3579	1635	3583
1285	3582	1635	3574	1678	3583
1588	3581	221	414	1635	3583
1635	3582	1635	3574	1662	3582
2308	3582	221	413	1635	3582
221	414	1639	3574	1680	3582
1678	3582	221	406	1645	3578
1635	3579	1635	3557	2281	3582
1635	3582	2000	3581	1635	3579
1285	3582	1635	3575	1395	3582
1678	3579	1635	3570	1286	2585
1283	3583	1665	3581	1635	3582
655	3582	1633	3572	1650	3741
1635	3582	1635	3555	1639	2123
1635	3583	221	414	1635	3553
1635	3582	2736	3574	2761	3565
1635	3581	1635	3574	2044	3577
1635	3582	1635	3579	1817	3577
1698	3581	221	414	1842	3582
1667	3582	1635	3581	274	3602
1594	3577	1635	3579	296	3578
359	3568	1636	3574	1635	3581
1635	3582	1635	3581	1639	3583
1635	3582	1635	3575	1635	3582
1478	3582	1635	3574	2434	3582
1285	3582	1635	3572	1667	3582
1588	3583	1639	3575	681	3567
1635	3578	1635	3574	1570	3582
1650	3575	221	414	1662	3582
221	418	1635	3573	2401	3582
1657	3582	1635	3573	1622	3583
1639	3582	1675	3583	1578	3582
1635	3581	2559	3574	1662	3590
1635	3582	2308	3582	1635	3588
274	3578	1635	3574	1635	3425
1286	3574	1635	3574	1635	3348
1630	3582	1635	3579	1113	1326
1478	3582	1635	3580	1635	3588
221	413	1633	3583	1635	3582
1635	3582	2764	3582	1285	3569
2070	3583	1635	3569	2152	3583
1635	3582	2382	3582	1635	3585
1635	3581	1832	3574	1286	3633
1657	3582	1645	3580	1635	3581
989	3582	1633	3579	1650	3582
1635	3582	1662	3582	1635	3582
1	2595	2276	3574	1635	3413
2703	3582	1635	3576	1635	3582
221	413	1635	3571	1252	3583
1635	3582	221	406	559	3579
1635	3580	1635	3574	1635	3579
1284	3582	221	405	2215	3413
221	413	2399	3577	1635	3623
2645	3588	1635	3573	683	3582
1635	3582	1650	3573	1280	3583
1588	3582	1635	3579	1635	3572
1447	3582	1639	3574	1662	3583
1594	3604	2744	3582	1633	3583
1667	3582	296	3579	296	3588
1283	3576	1635	3574	2281	3578
1635	3582	1671	3582	1635	3582
1283	3580	1635	3576	2662	3582
1575	3582	679	3582	1678	3582
364	3581	1678	3570	2923	3582
1131	3583	1635	3579	1285	3580
1574	3587	1581	3581	1667	3582
1594	3584	1280	3574	2134	3581
780	3582	2567	3574	1678	3578
1639	3577	1703	3582	1622	3582
1635	3582	1635	3579	1635	3582
1635	3581	1653	3591	296	2594
1308	3576	2343	3569	2434	3583
2417	3581	2382	3582	296	3581
1635	3585	1285	3574	1650	3577
1709	3582	221	429	320	2595
1285	3581	1662	3583	1592	3582
1635	3582	1657	3582	1285	3586
262	3623	2160	3574	1478	3582
221	414	1635	3580	221	412
1635	3583	1635	3580	1635	3583
1667	3581	1635	3577	1918	3582
1635	3570	1285	3574	1654	3583
1575	3567	1635	3578	1675	3582
1635	3582	1635	3578	1478	3582
1667	3579	1635	3574	1635	3599
2399	3583	2537	3561	1635	3582
1577	3583	1278	3579	1678	3586
1877	3582	221	406	2986	3582
221	413	1662	3574	1252	3582
1571	3582	1285	3575	1300	3464
263	3577	1635	3578	1635	3582
1635	3582	2582	3582	1286	3578
1635	3585	1285	3574	1635	3451
1667	3573	1635	3574	1635	3581
221	414	1639	3574	1635	3582
1635	3582	2476	3581	1635	3579
999	3582	221	413	1635	2563
1635	3582	2397	3573	1635	3582
1639	3581	1635	3579	297	3581
1473	3581	1285	3575	1278	3573
1667	3581	2167	3574	1635	3581
221	424	1662	3575	1635	3583
1283	3582	2029	3574	1649	3582
1635	3576	1635	3579	1635	3488
1635	3582	1635	3574	1635	3581
1438	3582	1308	3579	1635	3582
1635	3583	1654	3582	1678	3472
1378	3582	2543	3582	1635	3588
1575	3582	2434	3582	1460	3583
1635	3582	1285	3567	1635	3582
1635	3582	1662	3576	1678	3582
1635	3580	1665	3582	1635	3582
1478	3574	1635	3573	1292	3572
1689	3581	1635	3578	1591	3582
1635	3582	1635	3580	1633	3582
1635	3582	1662	3576	1678	3590
269	3578	819	3581	1865	3582
1639	3582	1635	3580	1608	3584
1678	3582	3021	3582	1542	3582
1635	3582	1635	3582	1678	3582
1660	3582	1635	3582	1635	3582
1635	3582	1635	3582	1667	3582
1635	3580	294	3579	1635	3581
221	413	221	406	1635	3581
1570	3578	1635	3574	1635	2596
1635	3572	2771	3582	1991	3582
274	2595	2183	3575	1695	3587
1542	3582	1635	3579	1940	3488
1581	3566	1635	3571	1635	3582
1635	3584	1633	3579	1635	3582
221	414	1635	3574	2662	3582
1283	3582	1703	3586	590	3579
1973	3582	1635	3579	1635	3581
263	2595	1608	3571	1285	3581
1635	3581	2928	3582	319	3610
236	3587	2116	3573	1635	3582
263	2591	2099	3581	1635	3582
1635	3583	1588	3579	1286	2595
283	3582	1635	3574	1635	3582
1635	3581	1300	3579	1639	3577
221	413	1662	3560	2202	3580
298	3561	1635	3576	1635	3582
1635	3582	221	413	1635	3605
1635	3580	1635	3578	1286	3582
1542	3582	1662	3586	1760	3580
1635	3585	1662	3584	1635	3583
1667	3580	2343	3582	1375	3580
1309	3542	1635	3578	1283	3577
1302	3581	1280	3574	1	3582
261	3573	221	414	1652	3581
1285	3579	221	405	1635	3586
1285	3582	1635	3574	1622	3589
1635	3582	1639	3580	1662	3582
1635	3583	1635	3579	1616	3577
1292	3582	1639	3575	1662	3582
221	414	1675	3574	296	2585
1709	3582	1685	3574	1635	3582
1635	3568	1635	3582	294	3610
1588	3582	2966	3574	1285	3579
1667	3585	1653	3553	1285	3582
1635	3576	2325	3578	1678	3582
1635	3581	221	413	1678	3581
1478	3582	1635	3579	1635	3583
296	3564	1635	3579	1285	3582
1635	3579	2088	3581	1286	3569
1378	3577	1635	3577	2574	3583
423	3584	2181	3575	1639	3581
1635	3578	1635	3573	1639	3371
296	3581	1635	3574	1111	1329
2168	3582	1635	3566	1370	3621
1588	3582	1635	3579	1635	3587
269	2597	1635	3579	2039	3451
1300	3580	1653	3581	1635	3556
1921	3597	1650	3574	1792	3582
1285	3583	327	547	1672	3579
1709	3582	1635	3582	1613	3582
1443	3582	1633	3572	1302	3583
1639	3582	1285	3574	1578	3582
221	414	1678	3574	1678	3582
1678	3582	1028	3579	1635	3582
1542	3537	1654	3572	1635	3571
296	3597	1633	3582	1806	3582
1635	3582	1635	3574	1635	3583
1635	3582	221	413	1678	3582
1635	3582	1300	3579	2025	3582
1283	3580	296	3579	1921	3573
1667	3582	1662	3582	1635	3582
1428	3577	1639	3574	1278	3469
1378	3582	1635	3574	1420	3786
1635	3576	1635	3570	1622	3477
1657	3588	1635	3574	1635	3582
1639	3584	1635	3579	1635	3359
1707	3583	1635	3574	951	1327
267	2595	221	406	1635	3584
1635	3581	2242	3582	2401	3582
1635	3582	1635	3575	1591	3582
1635	3582	2456	3574	1675	3581
2057	3582	1635	3557	1678	3413
1378	3581	1633	3590	1639	3581
1635	3582	1633	3579	2164	3580
1458	3582	1283	3556	1284	3577
1588	3582	1639	3574	2509	3581
264	3581	1635	3573	1645	3582
1584	3582	1635	3578	1635	3582
1639	3581	1635	3574	1478	3594
1635	3599	1940	3582	1053	3581
263	3582	221	405	1639	3568
1635	3580	1635	3573	1635	3582
1635	3582	1861	3574	1255	2585
263	3582	1635	3579	3032	3564
1635	3581	1280	3563	1695	3580
1635	3582	1639	3574	1675	3581
1639	3582	1635	3570	296	3581
1639	3582	221	414	1285	3582
1635	3582	1280	3573	1286	3582
1463	3590	1639	3574	1757	3583
263	3582	1635	3581	1285	3582
1635	3582	1653	3582	1302	2586
1635	3581	1635	3577	1639	2596
1639	3582	1635	3574	2397	3580
871	3582	1635	3588	1635	3553
263	3580	1588	3583	1285	3581
1678	3582	1635	3579	1635	3487
1628	3582	1635	3579	1678	3577
1639	3582	1581	3574	1635	3581
1255	3582	1635	3579	1635	3582
594	3577	1588	3579	1252	3582
1635	3582	2397	3574	1635	3582
1437	3583	2559	3569	1639	3477
1635	3580	315	3561	1635	3578
267	3581	221	414	1667	3469
1635	3581	1635	3574	1700	3583
1635	3582	1671	3581	1286	3581
1660	3571	1675	3586	1858	3582
1285	3581	221	414	1662	3586
1635	3613	2355	3565	1478	3581
1382	3583	1635	3548	221	411
264	3581	221	414	1621	3582
1635	3582	1635	3570	1654	3691
2784	3582	1678	3574	2160	3486
1635	3578	1635	3583	1682	3583
301	3585	1650	3567	1635	3579
1678	3582	1639	3574	1635	3582
1286	3579	1639	3571	1635	3582
1635	3570	1645	3574	1685	3579
379	3578	2315	3574	1645	3579
221	413	1635	3573	1290	3212
1635	3581	1635	3579	1678	3580
1635	3583	2537	3585	1635	3584
1165	3553	1282	3573	1635	3354
1290	3582	327	547	951	1327
1635	3581	1635	3574	1635	3578
1635	3582	1635	3574	1635	3465
1678	3583	1284	3589	1635	3581
1302	3582	1635	3573	1639	3582
1635	3582	1635	3597	1252	3582
1639	3581	1662	3582	1635	3580
1635	3571	1635	3574	1286	3576
2282	3582	1639	3574	1285	2583
267	3582	1808	3582	1652	3582
1635	3582	2029	3574	1286	2621
1635	3582	1635	3575	446	1327
296	3580	1635	3567	2730	3378
221	413	2029	3574	1187	2596
1285	3582	1635	3585	1817	3582
1255	3569	1653	3582	2244	3581
1735	3582	1570	3574	296	2596
1635	3569	221	406	1677	2592
1285	3582	1662	3576	1285	3581
1678	3582	1653	3579	1635	3582
1635	3582	221	405	1665	3562
1616	3582	1290	3571	1645	3595
1635	3582	1635	3577	296	3588
188	3583	1635	3575	1285	3582
1630	3582	1635	3594	1229	1327
1588	3584	1639	3574	1635	3582
1635	3582	1657	3582	1695	3582
1594	3578	221	410	2552	3582
1635	3582	1635	3569	1635	3582
296	2583	1633	3581	1678	3582
826	3577	1662	3575	1334	3562
1280	3581	1635	3579	1596	3582
1255	3582	1639	3574	1650	3580
221	413	1635	3574	1635	2122
1639	3582	1635	3572	1635	3567
1628	3581	1639	3574	1286	3581
1635	3582	1285	3574	243	412
1635	3605	1662	3574	1639	3580
1594	3581	1635	3579	1286	3622
1635	3582	1285	3569	1285	3582
1797	3582	1635	3580	1635	3582
1635	3576	1635	3568	296	3582
1635	3582	222	405	1635	2596
263	2602	1635	3578	1588	3583
1478	3581	1635	3574	2489	3582
1635	3584	1662	3574	1635	3581
1635	3580	2417	3574	1667	3582
1635	3582	1895	3574	789	1981
1285	3597	2703	3574	914	1058
1280	3582	1635	3575	446	1327
1285	3582	1635	3574	3158	3378
1655	3582	1635	3574	1639	3582
1635	3582	1635	3574	1635	3582
1378	3582	1635	3574	221	412
1389	3560	1653	3582	1642	3580
1678	3574	1581	3576	1635	3585
1882	3582	2325	3578	2787	3582
1657	3581	2315	3574	1695	3493
1639	3582	1639	3574	1662	3581
1285	3584	1657	3582	1302	3582
1639	3582	1639	3574	1667	3584
1635	3582	2181	3581	1286	3573
1695	3578	1635	3577	1635	3581
1635	3595	1635	3579	1633	3581
263	2596	1635	3579	348	1661
1285	3582	1635	3544	1286	3582
1588	3582	939	3579	1635	2571
1290	3583	1635	3575	296	2591
221	414	1635	3574	1300	3582
1741	3583	2537	3574	1285	3581
221	413	2160	3582	1302	3624
1635	3582	2181	3581	1685	3487
1588	3582	1635	3580	1695	3582
263	3581	296	3579	1635	3568
1635	3565	221	413	1635	3582
1635	3582	221	408	1285	3582
1655	3582	1635	3576	1633	3583
1280	3580	1639	3573	1635	3582
692	3563	221	413	1635	3582
1280	3582	2181	3582	1285	3469
236	3581	1635	3575	1591	3582
1478	3579	352	3526	1633	3582
1635	3584	2476	3581	296	1093
1108	3582	1898	3575	1638	3578
1639	3582	1635	3574	296	3581
1639	3581	1300	3574	1635	3582
1635	3579	1300	3579	1389	3622
1284	3582	2413	3574	1285	3574
1709	3588	221	405	1633	3582
1285	3577	1635	3574	1635	3412
1639	3582	221	413	1678	3582
221	413	757	3579	1278	3471
1635	3593	2397	3582	1635	3588
1300	3579	1635	3579	1285	3469
1635	3583	1635	3579	1635	3569
1286	3582	2434	3582	1635	3354
1657	3607	1653	3582	1116	1327
1285	3580	1635	3578	1633	3581
1709	3582	1653	3582	1290	3583
2556	3578	221	413	1635	3582
1635	3582	1635	3570	1635	3582
1635	3582	1635	3582	2243	3582
274	3582	221	414	1941	3582
1577	3578	1635	3574	221	412
221	414	1635	3574	1662	3582
1635	3582	1635	3579	1285	3582
1588	3580	1731	3582	1285	3582
1439	3583	1	921	1639	3582
1635	3582	1635	3571	1678	3582
1575	3582	2596	3575	1678	3582
1635	3579	1420	3574	1678	3582
221	424	1681	3582	1410	3582
2160	3582	221	414	1635	3582
2367	3582	1665	3573	1635	3582
238	3580	1635	3573	1286	3582
1378	3578	2281	3582	1635	3583
296	2595	1633	3583	1685	3583
1695	3582	1635	3579	1639	3577
1588	3582	221	406	1635	3582
1635	3571	1635	3579	298	3616
1831	3583	1635	3574	1743	3489
1635	3582	2168	3581	1635	3582
1259	3582	1678	3583	1635	3610
1283	3582	2315	3574	2148	3582
1378	3580	1635	3581	1650	3574
1657	3582	2456	3574	2722	3582
1635	3580	2189	3582	1671	3588
1635	3577	1635	3580	1285	3578
590	3582	1633	3568	1635	2103
1478	3549	1300	3582	221	412
1678	3582	1635	3579	1286	3584
1290	3585	1635	3574	1829	3581
1678	3582	1675	3582	1283	3617
1660	3604	1662	3575	1302	3582
1635	3581	1635	3579	1662	3582
1639	3583	1635	3579	2148	3581
1635	3574	1653	3579	1635	3581
1635	3581	2436	3574	1635	3873
1382	3582	1653	3582	2864	3572
1635	3579	1665	3596	1635	3578
1635	3582	1300	3574	446	1223
221	414	1635	3576	1476	3582
263	2595	1635	3582	296	3658
1941	3571	1639	3574	1635	3589
2401	3580	1635	3576	1290	3580
1633	3582	1654	3574	1678	3540
1285	3582	1635	3574	1287	3569
2211	3582	1635	3579	1300	3582
221	413	2456	3574	296	3581
1594	3573	221	414	221	413
1635	3582	1635	3574	1635	3472
1635	3581	1639	3561	1292	3570
2308	3582	2382	3581	655	3584
1635	3582	1635	3582	296	3550
1263	3586	1865	3573	1635	3584
1635	3582	1662	3574	1635	3583
1286	3582	221	413	1645	3585
1901	3582	1635	3574	1635	3582
2083	3582	327	547	1285	3568
1775	3575	1992	3582	294	3535
1994	3582	1653	3588	1635	3582
264	3580	1635	4469	1678	3613
1635	3582	2029	3574	2281	3582
1635	3560	1665	3568	1635	3582
221	414	1763	3597	1285	3582
264	2593	1633	3594	2586	3582
1478	3581	1639	3574	1635	3469
263	3582	2488	3574	1811	3580
1437	3582	2276	3574	1993	3582
267	2625	2029	3569	1635	3581
221	414	1635	3574	1285	3574
1628	3582	1635	3575	1654	3584
281	3582	1633	3573	1635	3583
220	413	221	413	1635	3582
1285	3577	1635	3579	1254	3583
1657	3582	1633	3574	296	2585
1635	3582	1942	3570	1662	3582
279	3582	1635	3579	1635	3582
274	2597	1635	3577	1739	3581
1635	3557	2148	3577	221	412
1635	3581	1635	3582	1667	3586
2784	3582	1635	3574	1285	3551
1278	3540	2944	3582	1302	3581
1635	3576	1	3579	1278	3586
1635	3582	1635	3579	1286	3583
1639	3582	1280	3574	1665	3584
267	3578	1635	3587	2352	3583
1575	3582	1635	3577	1285	3574
1297	3582	296	3580	1639	3582
1938	3582	1635	3576	1635	3586
1678	3581	1635	3580	1668	3582
1635	3582	1797	3574	1285	3582
221	414	1672	3583	1635	3581
1594	3583	1639	3574	2247	3582
1657	3578	221	413	1286	3584
2168	3582	1687	3574	1342	2595
1278	3580	1635	3573	1635	3582
1635	3591	1942	3576	1678	3582
2482	3584	1635	3574	1635	3582
1285	3582	657	3579	1714	3583
512	3576	2612	3582	1635	3582
1635	3571	3097	3582	1300	3582
1542	3579	221	413	1667	3582
274	3582	1635	3570	296	2592
263	3582	1635	3574	1635	3582
1378	3581	1665	3569	653	3571
1635	3580	1653	3581	1285	3482
1633	3581	221	406	1478	3583
1657	3582	1633	3580	1645	3583
1635	3582	1678	3577	1639	3583
1635	3582	1635	3579	1635	3582
263	3586	221	429	1635	3581
302	3589	1635	3579	1285	3582
1455	3591	221	413	1635	3354
1286	3581	220	403	1109	1327
1695	3582	1635	3573	1302	3582
1678	3583	1662	3564	1559	3580
274	3567	2034	3582	2978	3581
1286	3582	1687	3574	1635	3582
1635	3575	1635	3579	1633	3354
264	2595	221	414	1116	1327
1667	3581	1797	3582	1302	3575
2367	3580	1285	3578	1285	3582
1678	3583	2025	3574	1678	3582
1285	3570	1635	3585	1635	3582
1635	3582	1635	3577	1639	3582
1678	3582	1635	3574	296	2633
1636	3581	1639	3575	296	2594
2453	3582	1635	3572	1635	3580
1635	3582	2476	3581	1678	3586
221	414	1653	3582	1667	3579
221	413	1635	3562	1635	3583
1635	3583	1285	3573	221	412
1635	3582	2276	3571	2647	3583
1639	3582	1610	3579	296	3621
1635	3582	1278	3574	1757	3582
1635	3582	1635	3576	296	3581
1478	3582	1650	3574	296	3582
1635	3582	1635	3574	1894	3582
1286	3579	1280	3573	1639	3227
2488	3582	1281	3574	1639	3582
1678	3582	1635	3582	296	3578
1635	3582	1194	3588	1300	3583
1635	3590	1653	3582	1635	3585
1286	3582	1817	3581	1285	3582
1635	3584	1282	3571	1302	3586
1657	3582	1854	3573	1635	3685
294	2595	1635	3574	1302	3412
1285	3582	1283	3575	1196	3587
1622	3583	1662	3582	1635	3583
1594	3582	221	405	1522	3581
1574	3583	1680	3582	1679	3581
1285	3582	1300	3579	296	3582
2569	3586	1678	3574	2031	3583
1628	3580	221	413	1559	3582
1635	3577	2790	3582	1591	3583
1635	3577	1731	3573	1640	3585
1675	3582	1635	3579	1642	3576
1657	3582	2543	3583	1635	3580
1633	3582	221	413	1635	2594
221	413	1653	3582	1635	3582
1635	3594	1635	3579	446	1032
1635	3583	221	413	1285	2596
1657	3595	1635	3579	1639	3488
1635	3581	2148	3582	296	3580
1635	3581	1635	3578	1695	3589
1984	3576	1865	3574	296	3582
1635	3582	221	413	1283	3621
1538	3582	1824	3571	1285	3585
2227	3582	221	405	1655	3582
2029	3582	2118	3580	1685	3586
1568	3583	1653	3583	1635	3582
267	3582	1635	3573	1639	3582
1635	3583	1635	3574	1678	3472
1667	3580	1635	3572	1654	3576
1645	3581	1635	3574	1695	3588
1635	3581	1633	3578	2099	3582
1285	3582	1635	3574	1635	3582
1900	3582	1635	3577	221	412
1283	3582	2694	3585	1635	3582
1286	3584	1300	3579	1635	3582
1285	3577	1635	3579	1635	3582
2247	3553	1678	3574	1665	3582
1635	3590	1635	3579	1285	3581
1502	3579	1639	3575	1635	3582
2227	3581	1675	3581	1635	3588
1286	3591	1635	3579	296	3581
1575	3577	1635	3574	1639	3582
1635	3583	221	406	1678	3582
1665	3581	306	2529	2543	3582
1478	3580	1635	3562	1635	3613
1635	3582	1653	3582	568	3582
1635	3582	1633	3577	1635	3583
1537	3583	221	405	221	411
1575	3579	1635	3579	1286	3580
1302	3577	1635	3579	1665	3661
1638	3582	2703	3574	1635	3581
1635	3579	1575	3582	1378	3582
1473	3581	1635	3575	1194	3583
1635	3582	2436	3574	1635	3579
1941	3582	1635	3574	1635	3584
1450	3581	2106	3581	1635	3582
1286	3581	1664	3585	1645	3582
1667	3587	2306	3575	1285	3580
2875	3583	1635	3578	1285	3413
221	413	267	2875	1635	3572
1822	3582	1635	3574	1695	3579
1639	3579	1300	3579	1638	3581
263	3582	1635	3575	296	3626
1635	3578	1635	3566	1650	3577
1660	3582	1635	3579	1635	3581
1700	3582	2088	3575	1285	3582
1635	3574	1635	3574	1678	3582
1678	3581	2662	3574	1739	3586
1635	3581	2025	3574	221	412
1575	3582	1653	3582	1635	3582
1635	3582	221	405	1286	3584
1635	3580	594	3581	2148	3413
1285	3566	2276	3574	296	3582
1635	3582	1635	3574	1662	3583
1635	3581	1653	3582	221	412
1588	3581	1285	3575	1654	3581
1635	3582	221	405	1559	3582
1635	3582	2029	3577	1635	3582
1280	3582	1635	3571	1667	3582
752	3586	1635	3579	1473	3582
1285	3581	2537	3582	1542	3487
1635	3582	1635	3579	296	3619
1636	3582	1635	3584	1255	3582
1635	3583	1285	3574	269	3582
1635	3582	1639	3583	1635	3582
1635	3579	1635	3578	1665	3582
1487	3576	2768	3574	1286	3582
1657	3582	1633	3577	1635	3582
1635	3582	221	412	1635	3563
1687	3582	221	406	1635	3366
1451	3580	1653	3583	1225	1328
1635	3582	1635	3579	1635	3581
1628	3582	1285	3574	1678	3582
1635	3582	1285	3574	2019	3581
1635	3582	1635	3573	1667	3582
1680	3578	1671	3577	1592	3575
1478	3582	1028	3579	1285	3607
1286	3587	1635	3579	1635	3583
1635	3581	1255	3579	221	412
263	2594	1635	3592	1635	3584
2586	3582	1653	3582	1635	3582
1635	3582	2342	3574	1635	3413
221	414	1635	3574	1639	3590
2784	3582	1250	3572	1635	3583
1283	3582	1645	3578	2359	3582
1300	3581	1635	3574	1955	3582
1577	3582	1599	3579	1591	3583
1709	3580	299	1978	1635	3587
1285	3579	221	414	1675	3574
1577	3582	1635	3574	296	3581
1463	3582	1635	3570	1635	3582
1635	3588	1660	3582	1285	3587
1665	3588	1635	3579	1635	2482
1283	3589	1639	3582	1635	3582
1300	3583	1	921	221	412
1594	3581	1635	3570	3021	3468
296	3582	2944	3582	1285	3581
1635	3582	1635	3579	1678	3582
1542	3581	1635	3579	1635	3582
269	3583	1942	3574	221	412
1635	3582	3060	3575	1286	3582
221	414	2585	3574	1591	3582
1678	3589	1797	3574	1252	3606
1285	3582	1635	3584	279	3606
1639	3582	1662	3581	1675	3579
1283	3581	1653	3572	1695	3582
1283	3581	1635	3580	1635	3582
1588	3582	1653	3582	1635	3582
1285	3581	2488	3574	1667	3582
1635	3582	1662	3588	1662	3582
1675	3580	1635	3572	1678	3574
1635	3582	1280	3574	1302	3582
1588	3582	1635	3574	1635	3579
221	413	1635	3574	1635	3582
1300	3580	1635	3573	1633	3570
1635	3582	1635	3579	2302	3581
1635	3582	1662	3582	1578	3582
2059	3582	1662	3582	1662	3582
1286	3582	1581	3574	1678	3582
1635	3580	1404	3579	1635	3582
1451	3581	1635	3579	3071	3582
1635	3582	1635	3573	1578	3582
1280	3582	1635	3575	1285	3584
1635	3581	1635	3572	1654	3583
1300	3583	1665	3573	1635	3582
221	413	1326	3582	1635	3574
267	3579	1635	3574	1635	3584
1639	3582	221	413	1778	3592
296	3584	590	3580	1678	3553
1286	3583	1703	3582	1654	3582
1678	3588	294	3579	1252	3581
1854	3582	1635	3573	1596	3586
1817	3595	1635	3577	1285	3581
1635	3582	2189	3586	2302	3582
2117	3582	1635	3582	1639	3580
1635	3582	2881	3582	1731	3584
2222	3583	1633	3579	296	2592
1635	3567	1665	3574	1300	3581
221	414	1635	3579	1739	3580
1451	3582	2325	3574	1678	3587
267	3581	1662	3582	1285	3582
1452	3581	1635	3574	2773	3582
1635	3581	1653	3581	1910	3583
1635	3582	1639	3575	1285	3582
1655	3582	2456	3574	1285	3579
1635	3588	2456	3574	1695	3582
1278	3571	2805	3574	2914	3581
1678	3583	1635	3579	1714	3582
1745	3582	1635	3574	296	3583
1635	3589	296	3579	1639	3582
1635	3582	2567	3582	1635	3582
2168	3576	221	413	1635	3583
1286	3582	1709	3571	1635	3574
1286	3582	1284	3574	1678	3582
1635	3580	1635	3574	1635	3583
1280	3582	1635	3573	1635	3585
274	3581	1635	3579	1635	3576
2189	3582	1662	3582	1865	3585
1635	3582	1284	3591	1678	3581
1278	3579	1635	3574	296	3582
1286	3582	1635	3574	1635	3354
2569	3582	2181	3582	1113	1327
1635	3582	1635	3577	1743	3582
1678	3582	221	421	1286	3584
1635	3582	1635	3571	1290	3582
1302	3582	1653	3582	1333	3621
1911	3582	1635	3572	1635	3582
1575	3582	2367	3587	1739	3582
1657	3581	1635	3576	1285	3578
1575	3587	2367	3582	1285	3580
1635	3589	2193	3582	296	3582
1635	3582	1635	3574	1678	3582
294	2595	1635	3574	1285	3580
1280	3582	2029	3574	1635	3583
1678	3582	2202	3581	1778	3579
1568	3582	221	421	1635	3412
1657	3598	2029	3582	1639	3581
1635	3600	1282	3574	1650	3582
1461	3579	221	405	1665	3582
1635	3576	1635	3576	221	412
1635	3582	2215	3574	1635	3354
1675	3584	2517	3577	446	1327
274	2595	1635	3579	1591	3582
1494	3588	1548	3582	1286	3582
1610	3568	319	3458	1645	3574
1588	3574	1635	3574	1678	2585
221	414	2494	3582	1635	3472
294	2593	1635	3574	1117	3621
1635	3579	1286	3578	1599	3581
1285	3582	1635	3579	1678	3584
1302	3585	2753	3574	1678	3582
1635	3582	1300	3579	2008	3582
1283	3582	1635	3573	1506	2584
1635	3582	2399	3574	1681	3580
1588	3582	1635	3574	1650	3578
1428	3575	2243	3576	1285	3571
1635	3578	1633	3579	1282	3582
267	3576	1635	3575	1608	3580
2556	3582	1635	3574	1639	3558
267	3582	221	413	1678	3581
1635	3582	1633	3586	1635	3582
1285	3582	1635	3572	294	3582
1437	3583	221	405	2141	3581
1635	3582	221	429	1671	3595
1635	3582	1639	3574	1285	3580
1588	3582	2753	3574	1252	3579
221	414	1285	3574	1285	3487
1635	3582	1635	3574	972	3582
1635	3581	1635	3579	1635	3586
1635	3582	1635	3579	1286	3582
1635	3801	1280	3577	1635	3582
1635	3582	2456	3574	1639	3413
1635	3582	1635	3579	1665	3582
1824	3582	1635	3574	1300	3622
1285	3583	221	413	1285	3592
1635	3580	1657	3582	1639	3586
1667	3581	1635	3569	1285	3582
1650	3584	1672	3582	1678	3583
1577	3582	2817	3574	1635	3580
274	3583	1635	3595	1581	3586
279	3582	1635	3571	1635	3578
1635	3582	1636	3576	1633	3579
1678	3577	1635	3573	1639	3553
1278	3582	2881	3582	1635	3582
1285	3583	221	414	1678	3582
1635	3576	1808	3582	1635	3580
545	3582	326	3445	1635	3581
2108	3583	1824	3574	1334	3591
1675	3582	745	3582	1300	3583
263	3583	1685	3574	1635	3589
1635	3583	2987	3574	1635	3582
1635	3580	296	3579	1635	3583
1581	3585	1681	3583	1183	3621
1285	3586	1633	3580	1665	3354
294	3582	221	421	951	1327
1639	3582	1635	3582	1635	3582
1700	3570	1635	3574	1378	3582
263	3578	1664	3582	1805	3564
1678	3582	1635	3574	1285	3621
1639	3582	1290	3572	1635	3587
296	2593	1639	3574	1635	3580
270	3579	1635	3577	1635	3582
1678	3582	2029	3570	1635	3582
1657	3582	1635	3574	1635	3572
1635	3582	1302	3576	1635	3585
1635	3582	1653	3580	221	413
1635	3582	1674	3572	1768	3582
1635	3577	1633	3568	1635	3582
1635	3582	1635	3579	1635	3582
1378	3578	2585	3574	1635	3581
1635	3582	1635	3579	1290	3582
1635	3581	221	425	1633	3581
1635	3582	222	414	1635	3583
968	3585	1675	3582	1635	3579
1300	3582	1635	3579	1678	3583
1633	3582	1635	3582	709	3583
1285	3586	1635	3579	1559	3582
1635	3582	1635	3576	296	3578
1393	3582	1665	3580	1640	3595
1667	3582	1633	3578	1635	3442
1854	3582	228	405	1665	3582
1635	3580	1653	3582	1622	3582
1635	3582	1286	3579	221	412
1594	3582	1653	3582	1286	3581
1678	3575	1662	3574	1678	3582
1635	3582	1635	3574	1639	3582
1085	3579	1635	3579	1716	3379
1635	3582	221	413	1124	1327
1635	3582	1284	3579	221	412
2242	3582	1635	3576	1635	3470
1635	3582	1635	3579	296	3580
1420	3582	1677	3572	1635	3578
1635	3581	2160	3579	1662	3581
1635	3584	2423	3573	1285	3587
221	414	296	3574	1654	3582
1635	3582	1635	3573	1635	3583
1635	3583	1635	3574	1650	3581
1581	3582	2660	3572	1633	2591
1635	3582	222	413	2039	2125
1635	3582	1283	3577	1635	3354
1439	3581	2276	3574	1113	1327
1378	3582	1635	3578	1105	2595
1443	3582	1635	3576	277	3582
1639	3582	1300	3579	1635	3582
1678	3582	217	406	1652	3582
1675	3582	1635	3563	1588	3583
1378	3582	1653	3583	1286	3582
1657	3582	1635	3550	1635	3582
1635	3583	221	413	296	3583
221	414	2234	3574	1675	3582
1635	3584	2517	3582	1639	3582
296	2594	715	3578	1635	3382
2083	3582	1635	3577	952	1331
1588	3582	1932	3582	1665	3580
1635	3582	625	3578	1635	3581
1775	3581	1635	3574	1678	3468
1635	3574	221	405	1635	3589
1300	3582	1635	3574	713	2595
1635	3582	1639	3581	1678	3582
1300	3582	1774	3574	1302	3582
221	414	1635	3569	1639	3585
1635	3584	1635	3579	296	3581
1635	3579	221	406	1588	3580
221	424	1635	3579	1635	3582
221	414	1824	3589	1639	3593
1635	3582	1635	3574	1255	3582
1575	3582	2622	3582	1842	3584
1635	3552	1635	3585	1675	3582
1542	3582	1635	3574	1654	3346
1635	3584	1635	3575	1117	1327
1633	3582	1677	3572	1286	3582
1635	3582	2160	3572	1698	3582
1635	3582	1283	3544	1667	3582
1635	3584	1635	3572	1678	3582
221	413	2567	3583	1645	3582
1657	3582	1662	3569	2401	3378
1575	3581	2070	3582	446	1328
1635	3582	296	3583	1635	3582
1285	3581	221	386	1302	3581
2007	3583	2160	3574	1635	3581
1635	3582	1635	3574	294	3583
1628	3580	221	407	2209	3582
1639	3582	2771	3574	1635	3583
1378	3581	1654	3574	2529	3582
1283	3582	1653	3580	1675	3584
1639	3582	221	413	1635	3582
1635	3582	1635	3580	1293	3583
1797	3571	221	414	1302	3582
1635	3581	1635	3574	1675	3582
1678	3585	1635	3574	1650	3582
359	3582	1662	3582	1842	3582
1635	3582	1635	3583	1635	3582
1627	3582	221	413	1678	2583
1639	3582	2703	3574	1635	3566
1635	3583	2343	3582	2236	3580
1635	3582	2181	3575	1678	3582
2703	3582	2148	3574	1285	3584
1395	3581	1635	3574	1635	2123
1628	3582	2348	3581	1635	2595
1635	3581	1635	3571	1009	2585
1584	3581	1591	3578	1654	2595
1378	3582	1635	3574	1635	3582
1635	3579	221	414	296	3582
1635	3582	1635	3574	1639	3590
1635	3583	1250	3576	1635	3582
1635	3582	1635	3573	1678	3582
1635	3581	2315	3574	1591	3581
1378	3588	1635	3575	1635	3582
1635	3582	1635	3580	623	3582
1635	3582	1639	3573	1635	3643
1635	3582	1635	3574	1635	3583
269	3583	1635	3574	1285	3582
1285	3578	1639	3574	317	2587
1635	3578	1639	3573	296	3580
1581	3590	1635	3579	1297	3577
1709	3593	221	406	1635	3894
1635	3558	221	414	1698	3582
1635	3582	2399	3582	1639	3413
1667	3579	299	1982	1302	3581
1575	3582	221	413	1635	3582
1494	3582	1285	3574	1941	3580
221	413	221	414	1639	3582
221	413	296	3577	1665	3581
1286	3582	1662	3574	1639	3586
1358	3591	1635	3554	1300	3582
1635	3582	221	401	221	412
221	414	1635	3573	1635	3582
274	3580	2878	3574	1635	3582
1575	3578	1662	3582	1635	3582
1635	3580	1078	3582	1678	3583
1635	3581	1808	3583	1635	3583
1286	3582	1635	3574	1286	3581
1632	3583	2088	3583	1635	3358
1300	3580	2148	3581	1111	1328
1635	3595	221	405	1638	3582
1635	3582	1633	3579	1591	3582
1642	3583	1286	3574	1635	3400
1635	3582	1599	3579	1300	3582
2900	3582	1635	3569	1544	2586
1635	3582	16	406	1635	3582
1283	3580	1924	3574	1639	3594
1635	3582	1639	3583	1635	3538
296	3582	1635	3579	1635	2595
1344	3594	2000	3575	2045	3582
1635	3582	1591	3574	1302	3579
1709	3582	1678	3574	1675	3437
1635	3549	2394	3582	1635	3579
1635	3582	2325	3572	1678	3587
1588	3586	1633	3549	1635	3582
1635	3582	221	414	1635	3582
1635	3579	1635	3574	1290	3579
1635	3582	1639	3574	221	412
1635	3580	1639	3578	1635	3582
1675	3581	1635	3574	1635	3581
1573	3624	1635	3560	1662	3413
264	2594	1635	3579	1739	3578
1588	3582	1635	3579	2045	3506
1300	3582	1635	3581	1635	3580
296	3583	1662	3576	1285	3582
1667	3582	1635	3579	1678	3582
1635	3582	1635	3576	1662	3582
359	3479	221	413	1290	3582
1657	3582	1635	3580	1635	3581
1635	3583	1635	3573	1635	3582
264	3581	221	412	1665	3581
423	3579	1861	3591	1285	3582
2224	3567	1635	3579	1811	3621
1635	3582	1635	3575	1827	3574
1635	3582	1635	3574	2543	3582
1636	3584	1635	3574	1415	3621
1635	3582	1635	3574	1635	3568
1635	3582	1635	3578	1635	3703
1437	3577	221	405	2289	3582
1588	3582	1675	3582	1639	3583
1278	3600	1635	3573	1635	3413
1285	3581	2582	3574	1635	3589
2213	3582	1639	3573	623	3582
1542	3582	1635	3578	1635	3467
236	3582	221	406	1665	3583
1695	3581	1635	3573	1635	3583
983	3582	1635	3574	273	3572
1635	3582	1680	3582	1678	3580
1635	3582	1635	3569	1285	3582
1628	3582	1278	3583	1635	3582
1650	3582	1633	3577	1635	3585
279	3582	2569	3580	1635	2595
1635	3586	1635	3573	2324	3581
1286	3578	1309	3571	1652	3582
1635	3582	1635	3579	1635	3582
269	2595	1639	3578	1683	3581
221	414	1635	3573	1407	3581
1678	3582	1635	3565	1635	3582
1594	3581	1635	3574	1775	3595
1635	3582	1639	3574	1635	3354
1300	3581	2343	3582	1113	1327
1635	3582	1635	3579	1285	3578
2029	3582	1635	3574	1635	3582
1451	3551	1635	3574	1300	2595
1635	3588	3060	3574	1695	3581
1635	3595	1285	3581	1678	3581
1635	3582	221	413	1635	3575
1285	3579	2567	3588	1635	3582
1709	3582	1804	3574	1635	3587
1478	3582	1285	3580	1286	3582
1321	3574	2494	3582	2357	3582
1635	3575	2404	3576	1675	3582
1588	3585	1635	3574	1635	3593
1635	3582	1635	3579	1635	3582
1639	3587	221	414	296	3581
1635	3582	1635	3574	1652	3577
1581	3583	1635	3582	1635	3477
221	414	1635	3574	1608	3584
1297	3581	1635	3574	1635	3582
1678	3580	1635	3574	1285	3582
1594	3582	221	413	2308	3582
1286	3571	1283	3574	1635	3583
1635	3583	221	405	1635	3582
264	3582	319	1287	1290	3582
2935	3582	1635	3578	805	3625
264	2595	1678	3574	1635	3413
1300	3582	1635	3577	2401	3582
1278	3582	2559	3574	1639	3569
1678	3581	1635	3572	1678	3582
1635	3582	1665	3582	1635	3609
296	3582	221	414	1678	3577
1657	3561	1682	3581	222	413
1635	3571	1635	3548	1650	3582
1657	3582	2692	3574	1665	3582
226	2592	1286	3579	1085	2592
1378	3578	1286	3583	1285	3584
1635	3584	221	413	1635	3576
1635	3582	1635	3579	1842	3582
1451	3587	1653	3588	1633	3575
1250	3582	1671	3582	1635	3577
456	3580	1635	3574	296	2595
1588	3570	2029	3574	326	3582
1709	3591	1635	3577	1285	3620
1973	3582	1635	3573	1635	3582
1633	3582	1635	3582	296	3582
1635	3574	1687	3574	1635	3574
236	3588	296	3577	1932	3582
1628	3584	1285	3579	1635	3582
1635	3580	2382	3582	1635	3582
1635	3582	1633	3579	1285	3580
1280	3582	1635	3565	2041	3581
1428	3570	221	405	1635	3583
1635	3582	1635	3577	1683	3581
1635	3592	1757	3582	1285	3571
1637	3582	1635	3574	1286	1565
1635	3583	1635	3574	1636	3583
1717	3582	1635	3566	752	3567
1588	3582	1703	3581	1288	3566
1635	3581	1635	3587	1285	3583
1635	3569	1924	3572	1639	3574
1635	3582	2559	3575	1635	3582
1628	3582	2456	3574	221	412
263	2595	210	429	296	3584
1636	3583	2543	3582	1286	3583
1678	3582	2580	3574	1559	3582
1639	3582	1653	3581	2352	3582
1880	3584	221	407	833	3582
1283	3581	1678	3575	1559	3581
1283	3578	2181	3574	296	3587
221	413	1635	3574	1635	3580
1635	3581	2849	3574	1285	3580
1476	3582	1635	3573	2173	2600
1635	3582	1635	3582	1678	3582
1302	3582	1653	3582	1591	3582
2575	3581	1665	3582	1885	3582
263	3585	2537	3582	1635	3579
274	3576	1635	3572	1635	3582
1635	3582	1653	3582	1428	2595
1678	3583	1635	3567	1635	3353
1635	3582	2456	3574	1117	1327
1635	3581	1591	3593	1665	2016
1635	3582	2567	3574	1992	3582
1300	3582	1633	3576	1645	3583
2055	3582	221	405	1635	3585
1639	3581	1635	3579	1285	3582
1278	3582	1635	3579	1300	3582
1678	3583	1635	3574	1678	3582
1429	3577	1635	3577	1635	3354
2242	3582	221	406	953	1327
1635	3582	2160	3574	1678	3597
1635	3583	704	3587	1217	2584
2724	3582	1639	3574	1285	3582
1573	3582	2456	3574	1675	3583
221	413	2168	3582	1635	3583
1588	3582	221	420	1654	3582
221	414	2367	3574	1591	3583
1285	3582	1250	3572	1654	3582
1635	3591	1635	3590	1921	3580
1487	3582	221	415	1635	3582
1792	3582	1662	3576	1285	3582
1285	3586	1635	3574	1635	3582
263	3583	2398	3574	1662	3355
1645	3581	1635	3584	1234	1327
1635	3580	1635	3571	1650	3582
1665	3582	1	3580	1797	3582
1437	3576	1635	3579	1285	3598
1635	3582	1635	3576	1635	3582
1678	3583	221	405	1667	3582
1594	3582	1653	3577	1675	3579
1635	3574	1703	3582	1639	3582
1438	3580	1635	3572	1308	3582
1428	3582	1635	3579	1635	3582
1657	3585	1635	3574	1635	3752
1675	3575	1635	3579	1650	3610
1600	3584	2342	3573	2160	3477
1635	3579	221	406	1635	3583
1635	3583	2202	3582	1285	3582
1709	3580	1635	3580	1285	3583
1635	3576	221	413	1478	3581
1478	3582	1731	3582	1283	3580
1635	3582	1635	3572	1286	3601
1328	3576	221	429	1665	3581
1635	3582	1653	3579	1286	3441
2386	3582	1635	3573	1742	3579
1635	3582	221	413	1635	3573
1635	3582	1654	3574	1678	3577
1463	3582	1635	3579	1591	3583
1538	3582	1639	3571	1854	3582
1635	3582	221	405	1645	3582
1594	3571	1635	3579	1650	3582
1639	3585	1635	3574	1635	3582
1657	3569	1662	3574	1645	3564
1628	3582	1630	3574	1678	3582
454	3578	1633	3574	1725	3582
1635	3585	1635	3574	1678	3581
1635	3582	2703	3574	1293	3601
1861	3584	1635	3574	2163	3582
2281	3587	1635	3579	2202	2595
2213	3581	1278	3580	296	2592
267	2595	1635	3583	1199	3626
1635	3580	1635	3574	1285	2595
1588	3582	1591	3571	1314	3603
277	3588	1662	3581	1654	3582
1865	3582	1653	3581	1678	3581
267	3583	1635	3572	1678	3573
1300	3583	1635	3573	1635	3584
1378	3582	221	406	1654	3582
1286	3576	221	414	1302	3580
221	414	319	414	1645	3590
1451	3582	1635	3578	1285	3583
1285	3580	965	3579	1639	3582
2025	3582	1635	3565	1300	3580
274	3583	221	412	1635	3582
1635	3582	1285	3572	296	2585
1635	3582	1675	3582	1635	3582
1635	3582	1633	3579	1678	3582
1635	3582	1635	3582	1635	3583
263	3578	1671	3578	1665	3582
1635	3582	2306	3574	1359	3579
1286	3582	2416	3604	1280	3471
1700	3582	1635	3575	1635	3581
1635	3591	1662	3574	1695	3581
1437	3582	217	413	1633	3578
1678	3583	1635	3579	1635	3582
1506	3582	1635	3572	1542	2895
1678	3574	1635	3571	1635	3582
1635	3581	2703	3575	1286	3581
1635	3582	1635	3574	2352	3582
1439	3582	1639	3574	1639	3586
1638	3582	221	413	1635	3589
2302	3582	2276	3574	1428	3573
1257	3582	1635	3574	296	2634
1635	3582	1300	3579	1285	3571
1709	3582	1635	3573	1635	3582
2099	3582	1633	3574	1677	3412
1639	3582	1635	3577	1635	3574
1594	3582	1302	3574	1285	3582
1635	3582	1635	3578	1633	3579
1635	3584	1635	3577	1667	3582
1378	3582	1635	3580	1635	3588
1635	3582	1635	3579	1636	3583
1504	3581	300	3579	1284	3621
1635	3582	2559	3575	1635	3575
221	413	1635	3578	1635	3582
1635	3582	1639	3574	221	412
1594	3582	1635	3570	1635	3582
1285	3582	1650	3582	1639	3580
1542	3582	221	415	1642	3566
1428	3585	1635	3571	1302	3579
1678	3582	1662	3574	1635	3582
1678	3582	1635	3575	1678	3582
1250	3582	221	414	1285	3582
1542	3582	2254	3574	1125	3582
1635	3582	1635	3574	1565	3584
1678	3583	1635	3573	1678	3583
1635	3534	1635	3574	1635	3579
1675	3582	1635	3555	1672	3582
1437	3577	221	406	1695	3582
1635	3582	2640	3574	2544	3582
1285	3587	1635	3573	1635	3582
264	3584	2058	3571	1662	3413
1285	3576	1635	3573	1255	3545
1635	3585	1687	3585	1685	3581
1722	3582	1635	3573	1675	3580
1378	3670	221	414	1716	3377
2308	3582	1635	3579	1236	1327
1635	3582	1635	3579	1284	3582
1613	3580	1285	3576	1635	3579
1270	3581	1639	3574	1285	3581
1635	3582	1635	3574	1635	2585
2935	3582	1635	3574	1285	3581
1635	3581	2559	3574	296	2595
1478	3581	1731	3582	1652	3581
1678	3582	1	921	1678	3582
1635	3582	1290	3571	1635	3582
1581	3576	1665	3581	1633	3582
1428	3584	1662	3574	1284	3582
2476	3582	1278	3571	1302	3580
1231	3581	1639	3571	296	2595
2355	3581	1635	3579	1645	3584
1635	3582	1285	3579	1635	3354
1451	3582	222	419	2202	3583
1275	3582	1635	3580	1678	3577
1350	3582	1635	3574	1678	3582
2308	3583	1633	3579	1635	3583
1635	3581	1635	3574	1635	3350
1635	3582	319	1287	1126	1323
1704	3582	1635	3575	1635	3488
1280	3582	1653	3581	1662	2621
1635	3582	1639	3574	1559	3582
1635	3582	1635	3579	1252	3582
221	413	1635	3576	1285	3582
1955	3582	871	3579	2281	3472
949	3574	1653	3582	1285	3581
1635	3582	1302	3579	1358	3582
1678	3582	1678	3569	1285	3616
1635	3580	221	421	1635	3583
1700	3582	1635	3597	1635	3580
1635	3582	2181	3574	1678	3580
1280	3580	221	406	1635	3582
1635	3583	327	547	221	412
1594	3582	1635	3573	2394	3584
1635	3582	1635	3568	1639	3473
1635	3582	1635	3574	1635	3582
1300	3584	2413	3573	1662	3576
1258	3582	1285	3573	1635	3581
1038	3582	1775	3582	1678	3582
1635	3582	2456	3574	1680	3582
1283	3582	1662	3574	1505	3583
1285	3581	221	414	1635	3582
1635	3580	1635	3572	1639	3582
1635	3582	1307	3529	1678	3583
1635	3581	1635	3574	1633	3582
1265	3581	1635	3579	1635	3583
1250	3582	1635	3581	2559	3378
1635	3582	1639	3573	951	1327
1639	3582	1660	3582	1635	3582
1639	3582	1653	3582	1654	3582
1575	3561	1635	3579	429	2634
1635	3583	1635	3573	1280	3582
1635	3583	1665	3575	296	3583
1668	3582	1635	3574	296	3581
267	3582	1280	3574	1997	3581
1635	3581	1635	3576	1314	3583
1285	3577	1639	3574	2416	3379
1635	3582	1683	3582	446	1324
1300	3582	1290	3574	1635	3581
1059	3582	1635	3559	1285	3584
1635	3580	1635	3574	1635	3587
1842	3582	1635	3579	1633	3584
1635	3588	1633	3568	296	3594
1285	3582	1635	3574	2302	3580
1286	3583	1635	3574	221	412
1968	3582	1635	3568	1635	3582
296	2595	1635	3574	2329	3581
2029	3582	1635	3574	1639	3569
1285	3582	1285	3579	1675	3582
1476	3582	1635	3583	1639	3582
1537	3582	1662	3573	1667	3581
1635	3582	221	404	1635	3582
1302	3581	1635	3574	1635	3582
1635	3574	1662	3574	2031	3585
1635	3583	1635	3578	1252	3582
1635	3583	1635	3573	1635	3578
1696	3585	1635	3582	1654	3581
221	413	1278	3574	1302	3582
1635	3582	221	413	1549	3583
221	397	1635	3574	1639	3582
1635	3583	2148	3582	1395	3621
1635	3582	1635	3574	1678	3582
261	3581	1404	3600	1251	3581
1650	3574	1635	3579	2302	3587
221	414	1662	3583	1635	3413
296	3586	1635	3574	1678	3582
1594	3582	1653	3582	1639	3582
1285	3581	296	3581	1678	3582
721	3582	221	413	928	2594
1588	3582	1285	3580	1639	3582
1635	3582	1635	3574	1285	3621
1635	3578	1300	3579	1610	3582
2069	3578	2482	3574	1635	3582
1635	3582	1653	3582	1678	3459
1635	3582	1635	3574	296	3621
1639	3581	1639	3570	1635	2595
1585	3582	1854	3570	1591	3582
1955	3582	243	414	1635	3584
1575	3583	1635	3579	1635	3581
1588	3582	221	413	1675	3580
1635	3582	1976	3582	1695	3604
1287	3581	1635	3575	1427	3580
1635	3574	1687	3584	2517	3582
944	3578	1664	3573	1591	3582
1808	3581	1635	3579	221	412
1284	3582	1286	3573	1635	3579
1635	3581	1635	3600	1635	3581
1628	3581	2585	3574	1635	3580
1709	3608	2612	3582	1635	3585
1635	3581	1635	3574	1635	3488
1581	3582	1635	3574	1635	3583
1635	3582	1662	3573	1635	3582
221	414	327	547	1635	3582
1635	3582	2215	3574	1722	3583
1286	3581	1635	3574	1633	3582
1635	3582	1635	3579	1635	3582
1910	3583	1098	3576	1662	3587
1639	3582	1635	3578	1662	3580
1478	3582	1635	3575	1517	3621
1575	3582	1639	3574	296	3582
1633	3582	2147	3572	1678	3582
1378	3582	1591	3575	1635	3582
2232	3583	1283	3574	1285	3583
1577	3583	1633	3572	1633	3413
1635	3582	1280	3580	296	3584
1635	3583	1300	3577	221	409
2041	3581	1635	3574	1286	3583
1538	3582	1635	3583	1716	3378
1635	3582	297	3581	951	1327
1635	3585	1285	3582	1635	3582
1635	3583	2302	3574	1635	3601
1284	3577	2413	3574	1678	3582
221	413	1635	3578	1645	3582
1029	3582	1662	3582	1635	3580
1451	3579	1662	3582	1285	3621
1675	3582	2382	3582	1665	3582
1378	3582	2397	3582	1287	3482
1538	3580	1635	3573	1635	3574
1639	3580	1292	3574	1635	3582
1635	3582	2456	3574	1484	3583
2043	3582	1654	3570	1635	3582
1283	3582	1635	3574	1678	3584
1588	3582	2215	3574	2035	3582
1635	3582	1635	3574	1635	2595
1575	3583	221	414	1645	2571
2453	3582	2416	3582	1635	3412
1709	3578	1665	3574	1488	3581
1378	3580	657	3579	1285	3577
1588	3582	2579	3574	1635	3582
1635	3582	2417	3574	1590	3577
1570	3581	1588	3574	1635	3487
1542	3579	1635	3574	1797	3581
1635	3583	1678	3574	1635	3581
1478	3620	1817	3582	2057	3582
1159	3579	2416	3582	1505	3621
274	3582	1635	3580	297	3553
1635	3580	2345	3576	1285	3581
1635	3582	221	406	1635	3581
2302	3582	221	414	706	2583
1622	3582	2060	3582	296	3582
1921	3582	1635	3579	1285	3582
1635	3576	1635	3574	1635	2595
1547	3582	1665	3582	1578	3587
1635	3582	1635	3573	1635	3582
1635	3582	1665	3580	296	3577
1652	3581	1635	3578	2025	3569
1635	3575	1635	3578	296	3582
1287	3553	299	853	2525	3413
1286	3581	221	412	296	3582
1575	3556	1635	3574	2314	3574
1302	3581	221	429	1	2576
1635	3595	1662	3582	1786	3569
1687	3582	1635	3579	2405	3582
1635	3582	2640	3572	1635	3583
1635	3582	1797	3570	1286	3582
1635	3582	1662	3574	1654	3582
1286	3582	1665	3573	2431	3378
1635	3581	1639	3574	446	1328
1797	3582	1581	3579	1542	3580
1478	3582	1645	3575	1285	3583
1635	3579	1283	3584	1635	3582
1635	3584	715	3580	296	3586
1286	3582	1635	3570	1635	3582
1635	3582	1654	3574	2216	3583
1635	3577	2088	3571	296	3582
2118	3626	1635	3578	1639	3582
1665	3582	1633	3592	1285	3572
274	3581	1633	3577	1286	3582
1581	3582	1635	3590	1334	3582
267	3582	1639	3574	1635	3582
1678	3582	2025	3582	1635	3583
1581	3581	221	418	1665	3585
1635	3585	1635	3573	1635	3582
267	3581	2088	3582	296	3581
1635	3577	221	407	1654	3582
1635	3582	1290	3574	1285	3582
1584	3580	1635	3574	1635	3582
1635	3582	1635	3573	2108	3582
2357	3582	1671	3582	221	412
1575	3582	1678	3573	1300	3582
217	413	1635	3568	1378	3582
1588	3573	3022	3582	1635	3585
1678	3582	1300	3579	1635	3580
1635	3582	1635	3579	1285	3582
1378	3595	1635	3579	286	2596
1635	3582	1635	3574	2722	3579
221	413	1675	3581	326	3559
1675	3581	1635	3574	1639	3582
1635	3581	1635	3579	1635	3582
1628	3582	221	406	1783	3477
1652	3583	1635	3579	209	3583
2799	3582	1635	3573	1591	3582
1333	3581	1635	3572	1300	3583
1675	3580	1635	3574	1633	3578
1635	3582	221	413	1300	3582
1252	3582	221	405	294	3582
2352	3582	1635	3578	1678	3582
1657	3582	2211	3582	1635	3582
1642	3593	1650	3574	1635	3585
1635	3581	1635	3574	336	3618
1285	3583	327	547	1635	3575
1635	3582	704	3578	1300	3317
221	413	1283	3574	1116	1324
1420	3582	1635	3574	1635	3590
1635	3582	1645	3581	1790	3582
2359	3582	1635	3579	1635	3580
1678	3582	1639	3574	1635	3582
1678	3583	1652	3572	1635	3581
1635	3582	1278	3574	1251	3594
1588	3573	1581	3579	1662	3582
1635	3570	2000	3575	1667	3356
1635	3582	221	414	973	1327
1709	3584	1635	3584	2572	3413
1635	3584	2367	3575	709	3582
1639	3582	1635	3579	1452	3582
221	413	1639	3575	1665	3582
222	413	1635	3575	2092	3582
1635	3581	1662	3574	1633	3583
629	3563	1633	3579	1635	3582
1932	3580	1286	3574	1635	3578
1678	3582	2254	3574	1639	3582
1635	3587	1635	3574	1678	3582
1635	3581	1635	3574	1635	3582
1635	3582	1285	3604	1635	3580
1635	3586	1635	3574	1645	3410
1302	3582	1662	3574	1665	3579
2083	3582	1635	3579	1635	3579
1378	3582	1635	3573	1639	3590
1378	3582	1865	3574	1635	3584
1635	3581	1635	3579	1286	3582
1278	3583	1635	3574	1635	3582
1455	3585	1635	3578	1635	3580
1635	3582	1286	3572	1639	3598
1635	3582	1280	3579	296	2591
267	3572	1635	3574	1622	3585
221	414	1635	3565	1792	3572
1635	3582	2413	3574	1633	3582
1594	3579	1731	3582	1286	3579
1678	3582	1635	3572	1633	3582
1478	3583	300	3579	1300	3582
221	415	2025	3574	499	3580
1678	3582	1635	3574	1286	3560
1635	3583	221	414	1286	3582
1635	3585	1635	3578	1639	3585
1635	3582	2569	3582	1635	3595
1667	3582	1591	3582	1285	3580
1635	3582	1635	3579	1665	3582
1300	3576	1633	3579	296	2584
1635	3575	1639	3572	1716	3378
1709	3582	1854	3573	1113	1327
1635	3582	1687	3582	296	3578
1635	3582	1635	3601	1695	3580
1478	3551	1635	3547	1284	3583
1635	3582	1653	3582	1645	3581
1635	3582	1662	3582	1635	3582
1635	3582	1635	3575	1635	3582
1588	3581	2025	3582	1667	3410
1667	3582	1635	3575	1300	3582
1660	3587	2215	3572	1665	3413
1635	3581	1639	3571	1588	3582
1542	3581	221	414	1285	3582
1556	3582	1650	3574	221	412
267	3597	1635	3574	1635	3581
1290	3581	1285	3573	322	3557
1635	3580	221	405	1635	3810
1635	3583	1635	3579	296	3583
1635	3582	1278	3587	1667	3573
221	414	1635	3570	296	2656
1285	3582	1635	3572	1635	3582
1667	3582	1635	3578	1941	3582
1635	3579	1671	3574	1635	3582
1635	3580	221	417	1635	3568
2088	3579	1300	3575	1678	3580
1633	3582	1942	3572	1358	2598
1635	3579	1678	3582	446	637
1635	3582	1250	3574	1665	3579
3094	3582	1635	3575	1635	3596
1635	3582	1635	3574	1286	3621
1028	3581	221	413	1635	3582
374	3594	2579	3574	1633	3582
1378	3569	1635	3579	2401	3581
1642	3580	1635	3574	417	3569
1635	3582	221	414	2662	3582
1285	3583	319	1287	1635	3582
1635	3588	1635	3574	1379	3582
1635	3582	2181	3574	1635	3581
1285	3584	814	3580	1285	3566
1073	3581	2786	3575	1635	3582
1432	3760	1685	3574	1635	3582
1635	3582	1662	3581	296	3620
221	414	222	414	296	3582
683	3582	1581	3578	1633	3582
1635	3582	1635	3578	2410	3581
296	3582	1635	3574	1300	3582
1635	3582	1676	3595	1635	3582
1635	3587	1797	3573	1285	3582
1594	3576	1635	3574	1885	3582
1635	3582	1635	3574	1635	3582
1635	3582	1635	3582	456	3582
279	3575	1635	3579	446	1244
267	2593	1633	3593	1285	3582
1678	3579	1653	3582	1639	3582
1581	3583	1581	3574	768	3580
1285	3582	1997	3582	1285	3583
2382	3571	2034	3582	1285	3480
1451	3582	1657	3582	1633	3578
1280	3581	221	405	1043	3583
2035	3583	1358	3582	1286	3582
263	2597	1680	3582	1487	3582
1678	3580	1635	3574	1252	3579
1286	3582	1635	3574	1639	3581
1635	3583	1283	3574	1678	3604
1286	3582	221	414	296	2592
1378	3581	2697	3582	2333	3582
1665	3581	2025	3574	1942	3582
1635	3582	1635	3574	2078	3582
2671	3582	1635	3583	1645	3583
1665	3582	1635	3579	1635	3584
221	414	221	414	296	2596
1635	3582	327	547	326	3554
1704	3582	1635	3581	1285	3581
1635	3579	1635	3574	1285	3414
1439	3580	1635	3573	1255	3572
1635	3582	1635	3579	1635	3582
1678	3582	221	406	1678	3573
221	414	1657	3581	1645	3587
1635	3586	1635	3579	775	3582
1634	3582	1675	3578	1639	3582
1635	3582	1635	3579	1678	3583
274	3582	2070	3613	1404	3577
1588	3582	1678	3574	1635	3581
267	3582	1635	3579	296	3604
1678	3570	2396	3574	2289	3591
2647	3582	294	3579	296	3573
1635	3582	1662	3573	1635	3580
1517	3581	2399	3574	1578	3582
267	2594	1633	3578	1635	3582
221	413	1635	3579	1635	3354
1635	3583	2281	3582	1225	1327
423	3585	1645	3573	1694	3582
1635	3582	221	420	1635	3582
1285	3581	221	413	1633	3578
1678	3582	1644	3582	1635	3582
1635	3582	1665	3581	2647	3581
1635	3582	221	405	446	1323
1569	3581	1635	3579	3067	3379
1594	3582	1286	3574	2397	3582
1575	3582	1635	3572	1635	3581
1657	3582	1635	3582	1635	3582
340	3583	1635	3574	1285	2630
1285	3587	1285	3567	1716	3378
1639	3582	221	421	1116	1327
1575	3581	297	546	1665	3582
1594	3579	1635	3575	1635	3582
296	2595	1635	3574	1635	3582
2981	3581	1	3579	1278	3465
1300	3582	1581	3576	1460	3734
1635	3577	297	1087	2174	3583
2234	3582	221	414	1635	3475
1478	3547	1635	3575	1302	3582
1635	3581	1662	3574	1635	3582
1283	3580	1635	3574	221	414
2047	3582	1635	3574	847	2596
2671	3582	1635	3579	1	3620
1286	3566	1662	3581	2586	3582
[truncated: 89,892 more rows]
[truncated: 3 more columns]

## Sheet: Figure 3A
Harris et al	Figure 3A
Viral transcripts that encoded the 50 nucleotides upstream of PAS2 were classified as ccc-RNAs. Full-length transcripts lacking this region and terminating downstream of position 2,700 were classified as id-RNAs. Shorter Sp1, Sp2 or X regulated transcripts that terminated before position 2,700 could not be assigned to either template and are listed as ‘unassigned’. Abortive Core associated transc…
	cccDNA			iDNA			No Parents
In vitro	97	97	97	0	1	1	3	2	2
1036	0			99			1
1030	2			79			19
1035	7			92			1
1038	2			75			23
1031	85			9			6
1032	0			79			20
1037	0			92			8
1039	1			98			1
1044	0			76			24
1048	1			98			1
1047	9			89			2

[truncated: 15 more sheets: Figure 3B, Figure 4A, Figure 4B, Figure 4C, Figure 5A, Figure 5B, Figure 5C, Figure 5D, Supplementary Figure 1, Supplementary Figure 2, Supplementary Figure 3, Supplementary Figure 4, Supplementary Figure 5, Supplementary Figure 6, Supplementary Figure 7]
